# Supplementary material for: Clinical variant interpretation and biologically relevant reference transcripts
Source: NPJ Genom Med. 2022 Oct 18;7:59. doi: 10.1038/s41525-022-00329-6 (PMC9579139; doi:10.1038/s41525-022-00329-6)
Supplement: Supplementary file 2 — Supplementary Tables [file 41525_2022_329_MOESM2_ESM.xlsx]

## Sheet: Supplementary Table 1
Pathogenic variants with PubMed support that map to exons unique to APPRIS alternative transcripts. Notes column shows whether the variant had an effect on the alternative protein isoform, and if we found that it did not, why.
Variation	Location	HGNC name	Gene ID	Transcript ID	Best TRIFID score	Best PUBMED Reference	Consequence	Amino_acids	Codons	VARIANT_CLASS	ClinVar_CLNSIG (clinical significance)	Notes
-	2:73902698	ACTG2	ENSG00000163017	ENST00000409918	0.001	24676022	missense_variant	F/L	ttC/ttA	SNV	Pathogenic	The novel 3’ CDS has little conservation, would produce a protein isoform with a function that will not even slightly resemble that of actin, and is transposon derived. It is hard to imagine how a mutation to the predicted protein could play an important role in megacystis-microcolon-intestinal hypoperistalsis syndrome, a severe disorder that affects bladder and intestine muscles. The authors of …
rs397514460	X:63785142	ARHGEF9	ENSG00000131089	ENST00000671741	0.876	21633362	stop_gained	Q/*	Cag/Tag	SNV	Pathogenic	Validated
-	12:2504538	CACNA1C	ENSG00000151067	ENST00000399603	0.977	15454078	missense_variant,splice_region_variant	G/R	Gga/Aga	SNV	Pathogenic	Validated
rs786205745	12:2504538	CACNA1C	ENSG00000151067	ENST00000399603	0.977	15454078	missense_variant,splice_region_variant	G/R	Gga/Cga	SNV	Pathogenic	Validated
rs587777742	10:18340958	CACNB2	ENSG00000165995	ENST00000377329	0.906	19358333	missense_variant	T/I	aCt/aTt	SNV	Pathogenic	Validated
-	20:20052443	CRNKL1	ENSG00000101343	ENST00000377340	0.195	26619011	missense_variant	S/F	tCc/tTc	SNV	Likely_pathogenic	The mutation in CRNKL1 (S128F) is highlighted as contributing most often to skin cancer in a large-scale prediction of cancer hotspots [26619011]. However, while this alternative region, an upstream 5’ CDS that codes for 141 N-terminal amino acids, is more or less conserved in primates, conservation tails off dramatically in Eutheria. The serine residue that is mutated is only conserved in primat…
-	6:32039081	CYP21A2	ENSG00000231852	ENST00000478281	0.003	2845408	missense_variant,NMD_transcript_variant	T/S	aCc/aGc	SNV	Pathogenic	The mutation in the alternative exon of CYP21A2 is reported to generate a new splice junction rather than change the protein sequence [2845408].
rs587777614	10:68416703	DNA2	ENSG00000138346	ENST00000440722	0.004	24389050	frameshift_variant	S/X	tcC/tc	deletion	Pathogenic	The mutation in DNA2 maps to an alternative coding exon, but also falls 7 nucleotides downstream of exon 20 of the main variant. Most intronic splice sites are conserved by no more than 5 nucleotides, but exon 20 uses a U12-type splice site. U12-type splice sites make up fewer than 0.5% of 5’ introns and are made up of 7 conserved nucleotides [Sibley et al], so they would not be caught by our spl…
rs879255686	12:32705834-32705835	DNM1L	ENSG00000087470	ENST00000381000	0.963	26825290	frameshift_variant	T/TX	aca/acAa	insertion	Pathogenic	Validated
rs199927590	19:10797424	DNM2	ENSG00000079805	ENST00000389253	0.936	25025039	missense_variant	K/R	aAa/aGa	SNV	Likely_pathogenic	Validated
rs398122943	6:56620289	DST	ENSG00000151914	ENST00000370765	0.405	22113475	stop_gained	R/*	Aga/Tga	SNV	Pathogenic	Validated
rs878854403	10:49516282	ERCC6	ENSG00000225830	ENST00000447839	0.853	26218421	missense_variant	G/D	gGt/gAt	SNV	Pathogenic	Validated
rs786205247	18:57580062	FECH	ENSG00000066926	ENST00000652755	0.7	9649563	missense_variant	N/D	Aac/Gac	SNV	Pathogenic	The authors of the paper on the mutation in FECH [9649563] report that the mutation causes the loss of downstream exon 3, when the effect on the presumed alternative coding exon would be to mutate an asparagine residue to an aspartate.
rs1057519791	10:121518810	FGFR2	ENSG00000066468	ENST00000604236	0.717	23786770	missense_variant,NMD_transcript_variant	S/C	tCc/tGc	SNV	Likely_pathogenic	Validated
-	4:1803725	FGFR3	ENSG00000068078	ENST00000440486	0.843	11325814	missense_variant	E/K	Gag/Aag	SNV	Pathogenic	Validated
-	4:1803731	FGFR3	ENSG00000068078	ENST00000440486	0.843	20301650	missense_variant	L/V	Ctc/Gtc	SNV	Pathogenic	Validated
-	4:1803744	FGFR3	ENSG00000068078	ENST00000440486	0.843	20301650	missense_variant	N/I	aAc/aTc	SNV	Pathogenic	Validated
-	4:1803785	FGFR3	ENSG00000068078	ENST00000440486	0.843	20301650	missense_variant	G/C	Ggc/Tgc	SNV	Pathogenic	Validated
rs267606811	X:136209392	FHL1	ENSG00000022267	ENST00000394155	0.254	19687455	synonymous_variant	G	ggG/ggA	SNV	Pathogenic	The mutation in FHL1 is in an ultra-conserved element and would be synonymous in any case if the alternative exon were really coding [19687455].
-	17:44910143	GFAP	ENSG00000131095	ENST00000253408	0.514	23634874	missense_variant,splice_region_variant	R/H	cGc/cAc	SNV	Likely_pathogenic	The alternative exon with the pathogenic mutation in GFAP is conserved across eutherian species. While transcript data supports its inclusion across most tissues [GNOMAD], there is no peptide support for the use of this exon. In any case, the pathogenic mutation occurs in a little conserved arginine residue at the 3’ end of the exon [23634874]. This residue is not even conserved among higher prim…
-	1:168104855	GPR161	ENSG00000143147	ENST00000271357	0.76	23332756	missense_variant	L/Q	cTg/cAg	SNV	Likely_pathogenic	No mention of this variant in the PubMed citations
rs35324967	11:5232765	HBD	ENSG00000223609	ENST00000292901	0.01	1309671	missense_variant	G/R	Ggg/Agg	SNV	Pathogenic	The mutation in HBD falls in a GATA1 binding site that has been annotated as a coding exon [1515647].
-	11:119085034	HMBS	ENSG00000256269	ENST00000652429	0.938	7962538	start_lost	M/V	Atg/Gtg	SNV	Pathogenic	Validated
rs397515519	11:2159793	INS	ENSG00000254647	ENST00000421783	0.003	20133622	synonymous_variant	K	aaA/aaG	SNV	Pathogenic	The mutation in INS is located in the polyadenylation signal of the 3′ untranslated region and would likely lead to unstable mRNA [20133622]. If the mutation were in the coding exon, it would be synonymous anyway.
rs863223349	2:172504158-172504160	ITGA6	ENSG00000091409	ENST00000458358	0.284	26508570	inframe_deletion	KE/K	aAAGaa/aaa	deletion	Likely_pathogenic	Validated
rs869312925	16:75647618	KARS1	ENSG00000065427	ENST00000302445	0.99	25356970	stop_gained,NMD_transcript_variant	E/*	Gag/Tag	SNV	Likely_pathogenic	No mention of this variant in the PubMed citations
rs118192224	20:63419632	KCNQ2	ENSG00000075043	ENST00000359125	0.747	14985406	missense_variant	P/S	Ccc/Tcc	SNV	Pathogenic	The authors of the paper on the mutation in the alternative coding exon in KCNQ2 annotate the mutation in the coding exon of the principal variant [14985406], but it has been annotated at the equivalent residue position in the alternative exon.
rs587778791	2:240757337	KIF1A	ENSG00000130294	ENST00000498729	0.83	21820098	frameshift_variant	L/X	cTg/cg	deletion	Pathogenic	Validated
rs80356678	18:23873194-23873195	LAMA3	ENSG00000053747	ENST00000269217	0.217	20301304	frameshift_variant	-/X	-/G	insertion	Pathogenic	Validated
rs121908336	10:86706669	LDB3	ENSG00000122367	ENST00000361373	0.392	14662268	missense_variant	I/M	atC/atG	SNV	Pathogenic	The mutation in the alternative isoform of LDB3 would change isoleucine to methionine in a little-used alternative exon. Half of the exon has little conservation beyond primates and the isoleucine itself is not conserved beyond primates. What little expression the exon has is concentrated in testis, and there is no evidence that it is expressed in heart [GNOMAD], which is incongruent given that t…
rs747013505	19:40600091	LTBP4	ENSG00000090006	ENST00000308370	0.681	22829427	frameshift_variant	L/X	cTg/cg	deletion	Pathogenic	No mention of this variant in the PubMed citations
rs387906754	3:187235874	MASP1	ENSG00000127241	ENST00000296280	0.874	21258343	missense_variant	G/E	gGg/gAg	SNV	Pathogenic	Validated
rs387906753	3:187235983	MASP1	ENSG00000127241	ENST00000296280	0.874	21258343	missense_variant	C/R	Tgc/Cgc	SNV	Pathogenic	Validated
rs387906752	3:187236382	MASP1	ENSG00000127241	ENST00000296280	0.874	21258343	missense_variant	H/Y	Cat/Tat	SNV	Pathogenic	Validated
-	5:88730212	MEF2C	ENSG00000081189	ENST00000625585	0.852	18414213	frameshift_variant,splice_region_variant	L/X	tTg/tg	deletion	Pathogenic	No mention of this variant in the PubMed citations
rs121908607	5:53109714	MOCS2	ENSG00000164172	ENST00000450852	0.417	11746050	stop_gained,splice_region_variant	Q/*	Cag/Tag	SNV	Pathogenic	Validated
rs121908608	5:53108643	MOCS2	ENSG00000164172	ENST00000450852	0.417	12732628	missense_variant,splice_region_variant	V/F	Gtt/Ttt	SNV	Pathogenic	Validated
rs397518417	5:53109715-53109737	MOCS2	ENSG00000164172	ENST00000450852	0.417	16737835	start_lost,5_prime_UTR_variant	-	-	deletion	Pathogenic	Validated
rs879255602	9:98078183-98078188	NANS	ENSG00000095380	ENST00000415280	0	27213289	frameshift_variant	DY/MX	GATTAC/ATGG	indel	Pathogenic	The frameshift mutation in NANS leads to very low mRNA expression levels rather than affecting the protein [27213289]
rs786205645	4:169508827-169508828	NEK1	ENSG00000137601	ENST00000507142	0.938	27894351	frameshift_variant	M/X	ATg/g	deletion	Pathogenic/Likely_pathogenic	No mention of this variant in the PubMed citations
rs193303103	7:144400132	NOBOX	ENSG00000106410	ENST00000467773	0.246	21837770	missense_variant	S/T	aGt/aCt	SNV	Pathogenic	in this case the serine to threonine mutation is inside an exon that breaks the conserved homeobox domain in two. The inserted exon is adjacent to the conserved asparagine and arginine residues that bind the DNA (Fig NNN). This primate-derived alternative exon that has little or no evidence for expression [GNOMAD].
rs121908598	2:26458074	OTOF	ENSG00000115155	ENST00000339598	0.942	12525542	missense_variant	P/R	cCt/cGt	SNV	Pathogenic	Validated
rs727505359	2:26458109	OTOF	ENSG00000115155	ENST00000339598	0.942	16371502	frameshift_variant	G/X	ggG/gg	deletion	Likely_pathogenic	Validated
rs201326023	2:26458218	OTOF	ENSG00000115155	ENST00000339598	0.942	30482216	missense_variant,splice_region_variant	R/Q	cGg/cAg	SNV	Pathogenic	Validated
rs137853890	1:42747254	P3H1	ENSG00000117385	ENST00000236040	0.785	19088120	splice_region_variant,synonymous_variant	A	gcG/gcA	SNV	Likely_pathogenic	The pathogenic mutation in the predicted alternative exon in P3H1 is clearly signalled as being in the splice site of the 736 residue principal isoform [19088120], yet the mutation is annotated 11 nucleotides away from the splice site. If this were the correct position the mutation would be synonymous.
rs1131692316	11:31793432	PAX6	ENSG00000007372	ENST00000639034	0.3	28321846	missense_variant	S/R	agT/agG	SNV	Likely_pathogenic	The 3’ exon extension in which the pathogenic mutation in PAX6 is found is only conserved in simians. The pathogenic prediction comes from a large-scale study that used SIFT [Ref] and PolyPhen [Ref] to determine pathogenicity [28321846]. In any case, the mutation occurs just six nucleotides upstream of the 3’ splice site of an exon from the principal variant.
rs121907921	11:31801893	PAX6	ENSG00000007372	ENST00000640975	0.976	10441571	missense_variant	V/D	gTc/gAc	SNV	Pathogenic	Validated
rs864309673	8:143973464-143973472	PLEC	ENSG00000178209	ENST00000356346	0.723	21109228	start_lost,inframe_deletion	MAG/-	ATGGCCGGC/-	deletion	Pathogenic	Validated
rs374419983	8:143939416	PLEC	ENSG00000178209	ENST00000345136	0.901	25712130	stop_gained	R/*	Cga/Tga	SNV	Pathogenic	Validated
rs752765582	9:95516817	PTCH1	ENSG00000185920	ENST00000375274	0.281	26893459	frameshift_variant	E/X	Gaa/aa	deletion	Likely_pathogenic	The authors of the analysis of pathogenic mutations in PTCH1 [26893459] tested the effect of the mutations in Danio rerio to determine pathogenicity. Unfortunately, they did not test the mutation that was predicted to fall in the PTCH1 alternative exon. Nor could they, because this exon is not conserved beyond Eutheria. ClinVar should not have annotated this mutation as pathogenic.
rs1057519427	19:1496626-1496627	REEP6	ENSG00000115255	ENST00000395479	0.234	27889058	frameshift_variant,NMD_transcript_variant	T/TX	acc/aCcc	insertion	Pathogenic	Validated
rs137852737	5:16565788	RETREG1	ENSG00000154153	ENST00000306320	0.868	19838196	stop_gained	Q/*	Cag/Tag	SNV	Pathogenic	Validated
rs137852736	5:16616953-16616954	RETREG1	ENSG00000154153	ENST00000306320	0.868	21089229	frameshift_variant	PP/PX	ccTCcg/cccg	deletion	Pathogenic	Validated
rs104894082	8:54625911	RP1	ENSG00000104237	ENST00000220676	0.479	10391211	stop_gained	R/*	Cga/Tga	SNV	Pathogenic	Validated
rs104894083	8:54625917	RP1	ENSG00000104237	ENST00000220676	0.479	10391211	stop_gained	Q/*	Caa/Taa	SNV	Pathogenic	Validated
rs869320726	8:54626162-54626166	RP1	ENSG00000104237	ENST00000220676	0.479	10391211	frameshift_variant	NKL/NX	aaTAAATta/aata	deletion	Pathogenic	Validated
rs869320727	8:54626167-54626170	RP1	ENSG00000104237	ENST00000220676	0.479	10391211	frameshift_variant	LN/X	tTAAAt/tt	deletion	Pathogenic	Validated
rs762951570	8:54628078	RP1	ENSG00000104237	ENST00000220676	0.479	10391211	frameshift_variant	C/X	tGt/tt	deletion	Likely_pathogenic	Validated
rs869320728	8:54625339-54625340	RP1	ENSG00000104237	ENST00000220676	0.479	15863674	frameshift_variant	S/SEX	agt/agTGAAt	insertion	Pathogenic	Validated
rs398124220	8:54628901	RP1	ENSG00000104237	ENST00000220676	0.479	23757202	stop_gained	Y/*	taT/taG	SNV	Pathogenic	Validated
rs797045104	16:53622350-53622351	RPGRIP1L	ENSG00000103494	ENST00000563746	0.965	17558409	frameshift_variant	-/X	-/TC	insertion	Pathogenic/Likely_pathogenic	No mention of this variant in the PubMed citations
-	20:63695619	RTEL1	ENSG00000258366	ENST00000360203	1	24009516	missense_variant	R/H	cGc/cAc	SNV	Pathogenic/Likely_pathogenic	Validated
rs768449676	19:45493254	RTN2	ENSG00000125744	ENST00000344680	0.873	27165006	frameshift_variant,NMD_transcript_variant	P/X	ccT/cc	deletion	Pathogenic	Validated
rs267607029	19:35033828	SCN1B	ENSG00000105711	ENST00000415950	0.689	18464934	stop_gained	W/*	tgG/tgA	SNV	Pathogenic	The mutation in SCN1B is located in an exon with no conservation that is partly based on a SINE Alu transposon and that appears to have no expression at all [GNOMAD], so it is hard to square this evidence with a supposed role in heart regulation [18464934].
rs397515337	1:243305133	SDCCAG8	ENSG00000054282	ENST00000476722	0.002	20835237	missense_variant	R/C	Cgt/Tgt	SNV	Pathogenic	The mutation in SDCCAG8 is in an exonic splicing enhancer [PMC2947620].
rs80338761	17:77402298	SEPTIN9	ENSG00000184640	ENST00000329047	0.795	16186812	missense_variant	R/W	Cgg/Tgg	SNV	Pathogenic	Validated
rs80338762	17:77402314	SEPTIN9	ENSG00000184640	ENST00000329047	0.795	16186812	missense_variant	S/F	tCc/tTc	SNV	Pathogenic	Validated
rs104894375	12:98595490	SLC25A3	ENSG00000075415	ENST00000551917	0.878	17273968	missense_variant,NMD_transcript_variant	G/E	gGa/gAa	SNV	Pathogenic	Validated
rs879253765	8:22409965-22409966	SLC39A14	ENSG00000104635	ENST00000359741	0.556	27231142	frameshift_variant	LS/LX	ctCAgt/ctgt	deletion	Pathogenic	Validated
rs121908858	4:71339333	SLC4A4	ENSG00000080493	ENST00000512686	0.854	11274232	stop_gained	Q/*	Cag/Tag	SNV	Pathogenic	Validated
-	20:2467305	SNRPB	ENSG00000125835	ENST00000474384	0	25047197	missense_variant,NMD_transcript_variant	G/R	Ggg/Cgg	SNV	Pathogenic	Mutations are in a nonsense-mediated decay (NMD) poison exon in SNRPB [25047197],
rs786201020	20:2467305	SNRPB	ENSG00000125835	ENST00000474384	0	25047197	missense_variant,NMD_transcript_variant	G/W	Ggg/Tgg	SNV	Pathogenic	Mutations are in a nonsense-mediated decay (NMD) poison exon in SNRPB [25047197],
rs786201019	20:2467306	SNRPB	ENSG00000125835	ENST00000474384	0	25047197	missense_variant,NMD_transcript_variant	R/S	agG/agC	SNV	Pathogenic/Likely_pathogenic	Mutations are in a nonsense-mediated decay (NMD) poison exon in SNRPB [25047197],
rs879255271	19:1612357	TCF3	ENSG00000071564	ENST00000611869	0.56	24216514	missense_variant	E/K	Gag/Aag	SNV	Pathogenic	Validated
rs121908848	3:189738739	TP63	ENSG00000073282	ENST00000440651	0.606	15736220	missense_variant	R/C	Cgc/Tgc	SNV	Pathogenic	Validated
rs765998879	8:99507850	VPS13B	ENSG00000132549	ENST00000358544	0.984	19006247	stop_gained	L/*	tTg/tAg	SNV	Likely_pathogenic	No mention of this variant in the PubMed citations

## Sheet: Supplementary Table 2
Pathogenic variants with PubMed support that map to exons unique to MANE Select alternative transcripts. Notes column shows whether the variant had an effect on the alternative protein isoform, and if we found that it did not, why.
Existing_variation	Location	HGNC name	Gene ID	Transcript ID	Best PUBMED Reference	Consequence	Amino_acids	Codons	VARIANT_CLASS	ClinVar_CLNSIG (clinical significance)	Notes
rs768290597	2:73902698:A	ACTG2	ENSG00000163017	ENST00000409918	24676022	missense_variant	F/L	ttC/ttA	SNV	Pathogenic	The novel 3’ CDS has little conservation, would produce a protein isoform with a function that will not even slightly resemble that of actin, and is transposon derived. It is hard to imagine how a mutation to the predicted protein could play an important role in megacystis-microcolon-intestinal hypoperistalsis syndrome, a severe disorder that affects bladder and intestine muscles. The authors of …
rs786205745	12:2504538:A	CACNA1C	ENSG00000151067	ENST00000406454	15454078	missense_variant,splice_region_variant	G/R	Gga/Aga	SNV	Pathogenic	Validated
rs786205745	12:2504538:C	CACNA1C	ENSG00000151067	ENST00000406454	15454078	missense_variant,splice_region_variant	G/R	Gga/Cga	SNV	Pathogenic	Validated
rs398122827	3:53673802-53673803:GGG	CACNA1D	ENSG00000157388	ENST00000288139	21131953	inframe_insertion	-/G	-/GGG	insertion	Pathogenic/Likely_pathogenic	Validated
rs386834264	3:53673804:A	CACNA1D	ENSG00000157388	ENST00000288139	23913001	missense_variant	G/D	gGt/gAt	SNV	Pathogenic/Likely_pathogenic	Validated
rs587777742	10:18340958:T	CACNB2	ENSG00000165995	ENST00000377329	19358333	missense_variant	T/I	aCt/aTt	SNV	Pathogenic	Validated
rs1057519885	20:20052443:A	CRNKL1	ENSG00000101343	ENST00000377340	26619011	missense_variant	S/F	tCc/tTc	SNV	Likely_pathogenic	The mutation in CRNKL1 (S128F) is highlighted as contributing most often to skin cancer in a large-scale prediction of cancer hotspots [26619011]. However, while this alternative region, an upstream 5’ CDS that codes for 141 N-terminal amino acids, is more or less conserved in primates, conservation tails off dramatically in Eutheria. The serine residue that is mutated is only conserved in primat…
rs6467	6:32039081:G	CYP21A2	ENSG00000231852	ENST00000469053	2845408	missense_variant,NMD_transcript_variant	T/S	aCc/aGc	SNV	Pathogenic	The mutation in the alternative exon of CYP21A2 is reported to generate a new splice junction rather than change the protein sequence [2845408].
rs587777614	10:68416703:-	DNA2	ENSG00000138346	ENST00000440722	24389050	frameshift_variant	S/X	tcC/tc	deletion	Pathogenic	The mutation in DNA2 maps to an alternative coding exon, but also falls 7 nucleotides downstream of exon 20 of the main variant. Most intronic splice sites are conserved by no more than 5 nucleotides, but exon 20 uses a U12-type splice site. U12-type splice sites make up fewer than 0.5% of 5’ introns and are made up of 7 conserved nucleotides [Sibley], so they would not be caught by our splice si…
rs879255686	12:32705834-32705835:A	DNM1L	ENSG00000087470	ENST00000553257	26825290	frameshift_variant	T/TX	aca/acAa	insertion	Pathogenic	Validated
rs878854403	10:49516282:T	ERCC6	ENSG00000225830	ENST00000515869	26218421	missense_variant	G/D	gGt/gAt	SNV	Pathogenic	Validated
rs786205247	18:57580062:C	FECH	ENSG00000066926	ENST00000652755	9649563	missense_variant	N/D	Aac/Gac	SNV	Pathogenic	The authors of the paper on the mutation in FECH [9649563] report that the mutation causes the loss of downstream exon 3, when the effect on the presumed alternative coding exon would be to mutate an asparagine residue to an aspartate.
rs1057519791	10:121518810:C	FGFR2	ENSG00000066468	ENST00000457416	23786770	missense_variant	S/C	tCc/tGc	SNV	Likely_pathogenic	Validated
rs267606811	X:136209392:A	FHL1	ENSG00000022267	ENST00000652457	19687455	synonymous_variant	G	ggG/ggA	SNV	Pathogenic	The mutation in FHL1 is in an ultra-conserved element and would be synonymous in any case if the alternative exon were really coding [19687455].
rs748860341	17:44910143:T	GFAP	ENSG00000131095	ENST00000253408	23634874	missense_variant,splice_region_variant	R/H	cGc/cAc	SNV	Likely_pathogenic	The alternative exon with the pathogenic mutation in GFAP is conserved across eutherian species. While transcript data supports its inclusion across most tissues [GNOMAD], there is no peptide support for the use of this exon. In any case, the pathogenic mutation occurs in a little conserved arginine residue at the 3’ end of the exon [23634874]. This residue is not even conserved among higher prim…
rs398122928	18:11752494:T	GNAL	ENSG00000141404	ENST00000535121	23222958	stop_gained	R/*	Cga/Tga	SNV	Pathogenic	Validated
rs35324967	11:5232765:T	HBD	ENSG00000223609	ENST00000292901	1309671	missense_variant	G/R	Ggg/Agg	SNV	Pathogenic	The mutation in HBD falls in a GATA1 binding site that has been annotated as a coding exon [1515647].
rs397515519	11:2159793:C	INS	ENSG00000254647	ENST00000421783	20133622	synonymous_variant	K	aaA/aaG	SNV	Pathogenic	The mutation in INS is located in the polyadenylation signal of the 3′ untranslated region and would likely lead to unstable mRNA [20133622]. If the mutation were in the coding exon, it would be synonymous anyway.
rs80356678	18:23873194-23873195:G	LAMA3	ENSG00000053747	ENST00000587184	20301304	frameshift_variant	-/X	-/G	insertion	Pathogenic	Validated
rs747013505	19:40600091:-	LTBP4	ENSG00000090006	ENST00000308370	22829427	frameshift_variant	L/X	cTg/cg	deletion	Pathogenic	No mention of this variant in the PubMed citations
rs121909495	X:150503409:T	MAMLD1	ENSG00000013619	ENST00000426613	17086185	stop_gained	R/*	Cga/Tga	SNV	Pathogenic	Validated
rs121908608	5:53108643:A	MOCS2	ENSG00000164172	ENST00000584946	12732628	missense_variant,splice_region_variant	V/F	Gtt/Ttt	SNV	Pathogenic	Validated
rs121908607	5:53109714:A	MOCS2	ENSG00000164172	ENST00000584946	11746050	stop_gained,splice_region_variant	Q/*	Cag/Tag	SNV	Pathogenic	Validated
rs397518417	5:53109715-53109737:-	MOCS2	ENSG00000164172	ENST00000584946	16737835	start_lost,5_prime_UTR_variant	-	-	deletion	Pathogenic	Validated
rs879255602	9:98078183-98078188:ATGG	NANS	ENSG00000095380	ENST00000415280	27213289	frameshift_variant	DY/MX	GATTAC/ATGG	indel	Pathogenic	The frameshift mutation in NANS leads to very low mRNA expression levels rather than affecting the protein [27213289]
rs755160624	1:204984059:T	NFASC	ENSG00000163531	ENST00000539706	30124836	stop_gained	R/*	Cga/Tga	SNV	Pathogenic	Validated
rs121908598	2:26458074:C	OTOF	ENSG00000115155	ENST00000403946	12525542	missense_variant	P/R	cCt/cGt	SNV	Pathogenic	Validated
rs727505359	2:26458109:-	OTOF	ENSG00000115155	ENST00000403946	16371502	frameshift_variant	G/X	ggG/gg	deletion	Likely_pathogenic	Validated
rs201326023	2:26458218:T	OTOF	ENSG00000115155	ENST00000403946	30482216	missense_variant,splice_region_variant	R/Q	cGg/cAg	SNV	Pathogenic	Validated
rs137853890	1:42747254:T	P3H1	ENSG00000117385	ENST00000397054	19088120	splice_region_variant,synonymous_variant	A	gcG/gcA	SNV	Likely_pathogenic	The pathogenic mutation in the predicted alternative exon in P3H1 is clearly signalled as being in the splice site of the 736 residue principal isoform [19088120], yet the mutation is annotated 11 nucleotides away from the splice site. If this were the correct position the mutation would be synonymous.
rs1135402746	5:132198224-132198225:-	P4HA2	ENSG00000072682	ENST00000401867	25741866	frameshift_variant	V/X	gTG/g	deletion	Pathogenic	Validated
rs1131692316	11:31793432:C	PAX6	ENSG00000007372	ENST00000639079	28321846	missense_variant	S/R	agT/agG	SNV	Likely_pathogenic	The 3’ exon extension in which the pathogenic mutation in PAX6 is found is only conserved in simians. The pathogenic prediction comes from a large-scale study that used SIFT [Ref] and PolyPhen [Ref] to determine pathogenicity [28321846]. In any case, the mutation occurs just six nucleotides upstream of the 3’ splice site of an exon from the principal variant.
rs864309673	8:143973464-143973472:-	PLEC	ENSG00000178209	ENST00000356346	21109228	start_lost,inframe_deletion	MAG/-	ATGGCCGGC/-	deletion	Pathogenic	Validated
rs752765582	9:95516817:-	PTCH1	ENSG00000185920	ENST00000375274	26893459	frameshift_variant	E/X	Gaa/aa	deletion	Likely_pathogenic	The authors of the analysis of pathogenic mutations in PTCH1 [26893459] tested the effect of the mutations in Danio rerio to determine pathogenicity. Unfortunately, they did not test the mutation that was predicted to fall in the PTCH1 alternative exon. Nor could they, because this exon is not conserved beyond Eutheria. ClinVar should not have annotated this mutation as pathogenic.
rs1057519427	19:1496626-1496627:C	REEP6	ENSG00000115255	ENST00000395479	27889058	frameshift_variant	T/TX	acc/aCcc	insertion	Pathogenic	Validated
rs771214648	X:38285820-38285821:-	RPGR	ENSG00000156313	ENST00000645032	25326637	frameshift_variant	E/X	GAa/a	deletion	Pathogenic/Likely_pathogenic	Validated
rs606231180	X:38285902-38285903:-	RPGR	ENSG00000156313	ENST00000645032	11857109	frameshift_variant	GE/GX	ggGGaa/ggaa	deletion	Pathogenic	Validated
rs606231181	X:38285906-38285907:-	RPGR	ENSG00000156313	ENST00000645032	11857109	frameshift_variant	E/X	gAG/g	deletion	Pathogenic	Validated
rs137852551	X:38286070:A	RPGR	ENSG00000156313	ENST00000645032	15914600	stop_gained	G/*	Gga/Tga	SNV	Pathogenic	Validated
rs267607019	X:38286151-38286152:AG	RPGR	ENSG00000156313	ENST00000645032	15914600	stop_gained	EE/D*	gaAGag/gaCTag	substitution	Pathogenic	Validated
rs137852549	X:38286349:A	RPGR	ENSG00000156313	ENST00000645032	10932196	stop_gained	E/*	Gaa/Taa	SNV	Pathogenic	Validated
rs730882261	X:38286572-38286573:-	RPGR	ENSG00000156313	ENST00000645032	10932196	frameshift_variant	E/X	gAG/g	deletion	Pathogenic/Likely_pathogenic	Validated
rs398122960	X:38286593-38286594:-	RPGR	ENSG00000156313	ENST00000645032	10932196	frameshift_variant	E/X	gAG/g	deletion	Pathogenic/Likely_pathogenic	Validated
rs869312185	X:38287071:C	RPGR	ENSG00000156313	ENST00000645032	26872967	stop_gained	S/*	tCa/tGa	SNV	Pathogenic	Validated
rs267607029	19:35033828:A	SCN1B	ENSG00000105711	ENST00000640135	18464934	stop_gained	W/*	tgG/tgA	SNV	Pathogenic	The mutation in SCN1B is located in an exon with no conservation that is partly based on a SINE Alu transposon and that appears to have no expression at all [GNOMAD], so it is hard to square this evidence with a supposed role in heart regulation [18464934].
rs879255693	12:51688772:C	SCN8A	ENSG00000196876	ENST00000354534	25818041	missense_variant	F/S	tTt/tCt	SNV	Pathogenic	Validated
rs879255694	12:51688784:A	SCN8A	ENSG00000196876	ENST00000354534	23934111	missense_variant	G/D	gGc/gAc	SNV	Likely_pathogenic	Validated
rs879255695	12:51688786:G	SCN8A	ENSG00000196876	ENST00000354534	25568300	missense_variant	N/D	Aat/Gat	SNV	Pathogenic	Validated
rs879255696	12:51688790:A	SCN8A	ENSG00000196876	ENST00000354534	24888894	missense_variant	V/D	gTt/gAt	SNV	Pathogenic	Validated
rs879255696	12:51688790:G	SCN8A	ENSG00000196876	ENST00000354534	24888894	missense_variant	V/G	gTt/gGt	SNV	Likely_pathogenic	Validated
rs672601319	12:51688810:G	SCN8A	ENSG00000196876	ENST00000354534	25239001	missense_variant	R/G	Agg/Ggg	SNV	Pathogenic	Validated
rs397515337	1:243305133:T	SDCCAG8	ENSG00000054282	ENST00000476722	20835237	missense_variant	R/C	Cgt/Tgt	SNV	Pathogenic	The mutation in SDCCAG8 is in an exonic splicing enhancer [PMC2947620].
rs104894375	12:98595490:A	SLC25A3	ENSG00000075415	ENST00000551917	17273968	missense_variant	G/E	gGa/gAa	SNV	Pathogenic	Validated
rs879253765	8:22409965-22409966:-	SLC39A14	ENSG00000104635	ENST00000359741	27231142	frameshift_variant	LS/LX	ctCAgt/ctgt	deletion	Pathogenic	Validated
rs121908858	4:71339333:T	SLC4A4	ENSG00000080493	ENST00000512686	11274232	stop_gained	Q/*	Cag/Tag	SNV	Pathogenic	Validated
rs786201020	20:2467305:A	SNRPB	ENSG00000125835	ENST00000474384	25047197	missense_variant,NMD_transcript_variant	G/W	Ggg/Tgg	SNV	Pathogenic	Mutations are in a nonsense-mediated decay (NMD) poison exon in SNRPB [25047197],
rs786201020	20:2467305:G	SNRPB	ENSG00000125835	ENST00000474384	25047197	missense_variant,NMD_transcript_variant	G/R	Ggg/Cgg	SNV	Pathogenic	Mutations are in a nonsense-mediated decay (NMD) poison exon in SNRPB [25047197],
rs786201019	20:2467306:G	SNRPB	ENSG00000125835	ENST00000474384	25047197	missense_variant,NMD_transcript_variant	R/S	agG/agC	SNV	Pathogenic/Likely_pathogenic	Mutations are in a nonsense-mediated decay (NMD) poison exon in SNRPB [25047197],
rs879255271	19:1612357:T	TCF3	ENSG00000071564	ENST00000611869	24216514	missense_variant	E/K	Gag/Aag	SNV	Pathogenic	Validated
rs113993963	3:189789816:C	TP63	ENSG00000073282	ENST00000354600	15736220	missense_variant	N/H	Aac/Cac	SNV	Pathogenic	Validated
rs765998879	8:99507850:A	VPS13B	ENSG00000132549	ENST00000358544	19006247	stop_gained	L/*	tTg/tAg	SNV	Likely_pathogenic	No mention of this variant in the PubMed citations
rs111033592	12:868046:T	WNK1	ENSG00000060237	ENST00000537687	12522152	stop_gained	Q/*	Caa/Taa	SNV	Pathogenic	Validated
rs137852734	12:868422:-	WNK1	ENSG00000060237	ENST00000537687	21089229	frameshift_variant	E/X	gAa/ga	deletion	Pathogenic	Validated (though the evidence is ot clear in this publication, the same exon has four validated pathogenic variants
rs387906331	12:868470:-	WNK1	ENSG00000060237	ENST00000537687	18521183	frameshift_variant	R/X	aGa/aa	deletion	Pathogenic	Validated
rs111033591	12:868697:T	WNK1	ENSG00000060237	ENST00000537687	15911806	stop_gained	R/*	Cga/Tga	SNV	Pathogenic	Validated
rs137852735	12:868745-868746:A	WNK1	ENSG00000060237	ENST00000537687	21089229	frameshift_variant	Q/QX	caa/cAaa	insertion	Pathogenic	Validated (though the evidence is ot clear in this publication, the same exon has four validated pathogenic variants
rs111033590	12:868772:T	WNK1	ENSG00000060237	ENST00000537687	15911806	stop_gained	Q/*	Cag/Tag	SNV	Pathogenic	Validated

## Sheet: Supplementary Table 3
Pathogenic variants with PubMed support that map to exons unique to transcripts alternative to the longest CDS. Result column shows whether the variant had an effect on the alternative protein isoform, and if we found that it did not, why.
Variation	Location:Allele	HGNC	gene_id	transcript_id	PUBMED	Consequence	Amino_acids	Codons	VARIANT_CLASS	ClinVar_CLNSIG	Result
rs63750670	17:7220021:T	ACADVL	ENSG00000072778	ENST00000356839	17999356	stop_gained	Q/*	Cag/Tag	SNV	Pathogenic	Validated
rs768290597	2:73902698:A	ACTG2	ENSG00000163017	ENST00000409918	24676022	missense_variant	F/L	ttC/ttA	SNV	Pathogenic	The novel 3’ CDS has little conservation, would produce a protein isoform with a function that will not even slightly resemble that of actin, and is transposon derived. It is hard to imagine how a mutation to the predicted protein could play an important role in megacystis-microcolon-intestinal hypoperistalsis syndrome, a severe disorder that affects bladder and intestine muscles. The authors of …
rs587777552	17:81868973:A	ARHGDIA	ENSG00000141522	ENST00000580685	23867502	missense_variant	G/V	gGc/gTc	SNV	Pathogenic	Yes, paper about just 2 mutes and both supposed to be coding
rs397514460	X:63785142:A	ARHGEF9	ENSG00000131089	ENST00000671741	21633362	stop_gained	Q/*	Cag/Tag	SNV	Pathogenic	Validated
rs104894752	X:153906345:G	AVPR2	ENSG00000126895	ENST00000646375	8078903	missense_variant	Y/C	tAt/tGt	SNV	Pathogenic	Validated
rs193922121	X:153906343-153906344:T	AVPR2	ENSG00000126895	ENST00000646375	18726898	frameshift_variant	-/X	-/T	insertion	Pathogenic	Validated
rs193922122	X:153906359:C	AVPR2	ENSG00000126895	ENST00000646375	7541187	missense_variant	A/P	Gca/Cca	SNV	Likely_pathogenic	Validated
rs367543077	1:235450286:A	B3GALNT2	ENSG00000162885	ENST00000366600	23453667	stop_gained	Q/*	Cag/Tag	SNV	Pathogenic	Validated
rs515726134	10:110900466:C	BBIP1	ENSG00000214413	ENST00000652400	24026985	stop_gained	L/*	tTa/tGa	SNV	Pathogenic	Validated
rs398123489	19:41410638-41410639:C	BCKDHA	ENSG00000248098	ENST00000269980	19456321	frameshift_variant,splice_region_variant	H/HX	cac/caCc	insertion	Pathogenic	Validated
rs398123489	19:41410639:-	BCKDHA	ENSG00000248098	ENST00000269980	19456321	frameshift_variant,splice_region_variant	H/X	caC/ca	deletion	Pathogenic	Validated
rs121918285	11:61951893:G	BEST1	ENSG00000167995	ENST00000378043	16754206	stop_gained	Y/*	taC/taG	SNV	Pathogenic	Validated
rs121918288	11:61951928:C	BEST1	ENSG00000167995	ENST00000378043	18179881	missense_variant	L/P	cTc/cCc	SNV	Pathogenic	Validated
rs281865215	11:61951880:A	BEST1	ENSG00000167995	ENST00000378043	31570112	missense_variant	R/Q	cGg/cAg	SNV	Pathogenic	Validated
rs28940275	11:61951822:C	BEST1	ENSG00000167995	ENST00000378043	10854112	missense_variant	T/P	Aca/Cca	SNV	Pathogenic	Validated
rs28940276	11:61951831:A	BEST1	ENSG00000167995	ENST00000378043	9700209	missense_variant	V/M	Gtg/Atg	SNV	Pathogenic	Validated
rs28940278	11:61951946:A	BEST1	ENSG00000167995	ENST00000378043	10854112	missense_variant	R/H	cGc/cAc	SNV	Pathogenic/Likely_pathogenic	Validated
rs79891110	12:2504944:A	CACNA1C	ENSG00000151067	ENST00000347598	15454078	missense_variant,splice_region_variant	G/R	Gga/Aga	SNV	Pathogenic	Validated
rs80315385	12:2504932:A	CACNA1C	ENSG00000151067	ENST00000347598	15454078	missense_variant	G/S	Ggt/Agt	SNV	Pathogenic	Validated
rs587777742	10:18340958:T	CACNB2	ENSG00000165995	ENST00000612134	19358333	missense_variant	T/I	aCt/aTt	SNV	Pathogenic	Validated
rs137852842	7:45000334:G	CCM2	ENSG00000136280	ENST00000258781	14740320	start_lost	M/V	Atg/Gtg	SNV	Pathogenic	Validated
rs154774636	15:68229568:G	CLN6	ENSG00000128973	ENST00000249806	21549341	missense_variant	R/T	aGg/aCg	SNV	Pathogenic	Validated
rs786205065	15:68229578:-	CLN6	ENSG00000128973	ENST00000249806	11727201	frameshift_variant	A/X	Gcg/cg	deletion	Pathogenic	Validated
rs397514733	11:66563949:A	CTSF	ENSG00000174080	ENST00000310325	23297359	missense_variant	S/L	tCg/tTg	SNV	Pathogenic	Validated
rs104894515	16:88643474:T	CYBA	ENSG00000051523	ENST00000261623	1763037	missense_variant	P/Q	cCg/cAg	SNV	Pathogenic	Validated
rs119103269	16:88643568:T	CYBA	ENSG00000051523	ENST00000261623	18422995	missense_variant	A/T	Gct/Act	SNV	Pathogenic	Validated
rs6467	6:32039081:G	CYP21A2	ENSG00000231852	ENST00000469053	2845408	missense_variant,NMD_transcript_variant	T/S	aCc/aGc	SNV	Pathogenic	The mutation in the alternative exon of CYP21A2 is reported to generate a new splice junction rather than change the protein sequence [2845408].
rs587777614	10:68416703:-	DNA2	ENSG00000138346	ENST00000440722	24389050	frameshift_variant	S/X	tcC/tc	deletion	Pathogenic	The mutation in DNA2 maps to an alternative coding exon, but also falls 7 nucleotides downstream of exon 20 of the main variant. Most intronic splice sites are conserved by no more than 5 nucleotides, but exon 20 uses a U12-type splice site. U12-type splice sites make up fewer than 0.5% of 5’ introns and are made up of 7 conserved nucleotides [Sibley], so they would not be caught by our splice si…
rs199927590	19:10797424:G	DNM2	ENSG00000079805	ENST00000408974	25025039	missense_variant	K/R	aAa/aGa	SNV	Likely_pathogenic	Validated
rs398122943	6:56620289:A	DST	ENSG00000151914	ENST00000370765	22113475	stop_gained	R/*	Aga/Tga	SNV	Pathogenic	Validated
rs878854403	10:49516282:T	ERCC6	ENSG00000225830	ENST00000515869	26218421	missense_variant	G/D	gGt/gAt	SNV	Pathogenic	Validated
rs121918487	10:121517378:A	FGFR2	ENSG00000066468	ENST00000358487	7607643	missense_variant	C/F	tGc/tTc	SNV	Pathogenic	Validated
rs121918487	10:121517378:G	FGFR2	ENSG00000066468	ENST00000358487	7607643	missense_variant	C/S	tGc/tCc	SNV	Pathogenic	Validated
rs121918487	10:121517378:T	FGFR2	ENSG00000066468	ENST00000358487	7607643	missense_variant	C/Y	tGc/tAc	SNV	Pathogenic/Likely_pathogenic	Validated
rs121918488	10:121517379:C	FGFR2	ENSG00000066468	ENST00000358487	7987400	missense_variant	C/G	Tgc/Ggc	SNV	Pathogenic	Validated
rs121918488	10:121517379:G	FGFR2	ENSG00000066468	ENST00000358487	8528214	missense_variant	C/R	Tgc/Cgc	SNV	Pathogenic	Validated
rs121918488	10:121517379:T	FGFR2	ENSG00000066468	ENST00000358487	9385368	missense_variant	C/S	Tgc/Agc	SNV	Pathogenic	Validated
rs121918489	10:121517385:G	FGFR2	ENSG00000066468	ENST00000358487	7987400	missense_variant	Y/H	Tat/Cat	SNV	Pathogenic	Validated
rs121918490	10:121517342:C	FGFR2	ENSG00000066468	ENST00000358487	7987400	missense_variant	S/C	tCt/tGt	SNV	Pathogenic	Validated
rs121918491	10:121517371:T	FGFR2	ENSG00000066468	ENST00000358487	8528214	synonymous_variant	A	gcG/gcA	SNV	Pathogenic	Validated
rs121918492	10:121517372:C	FGFR2	ENSG00000066468	ENST00000358487	7581378	missense_variant	A/G	gCg/gGg	SNV	Pathogenic	Validated
rs121918493	10:121517420:C	FGFR2	ENSG00000066468	ENST00000358487	7874170	missense_variant	Y/C	tAt/tGt	SNV	Pathogenic	Validated
rs121918494	10:121517363:C	FGFR2	ENSG00000066468	ENST00000358487	7874170	missense_variant	S/C	tCt/tGt	SNV	Pathogenic/Likely_pathogenic	Validated
rs121918495	10:121517382:G	FGFR2	ENSG00000066468	ENST00000358487	7719345	missense_variant	T/P	Acg/Ccg	SNV	Pathogenic	Validated
rs121918496	10:121517377:C	FGFR2	ENSG00000066468	ENST00000358487	8528214	missense_variant	C/W	tgC/tgG	SNV	Pathogenic	Validated
rs121918502	10:121517351:C	FGFR2	ENSG00000066468	ENST00000358487	8528214	missense_variant	S/C	tCc/tGc	SNV	Pathogenic	Validated
rs121918504	10:121517460:A	FGFR2	ENSG00000066468	ENST00000358487	10951518	missense_variant	A/S	Gcc/Tcc	SNV	Pathogenic	Validated
rs121918510	10:121517441:G	FGFR2	ENSG00000066468	ENST00000358487	9586546	missense_variant	D/A	gAc/gCc	SNV	Pathogenic	Validated
rs387906676	10:121517394:G	FGFR2	ENSG00000066468	ENST00000358487	9677057	missense_variant	A/P	Gct/Cct	SNV	Pathogenic	Validated
rs121913111	4:1803725:A	FGFR3	ENSG00000068078	ENST00000440486	11325814	missense_variant	E/K	Gag/Aag	SNV	Pathogenic	Validated
rs587778775	4:1803785:T	FGFR3	ENSG00000068078	ENST00000440486	20301650	missense_variant	G/C	Ggc/Tgc	SNV	Pathogenic	Validated
rs587778816	4:1803731:G	FGFR3	ENSG00000068078	ENST00000440486	20301650	missense_variant	L/V	Ctc/Gtc	SNV	Pathogenic	Validated
rs587778817	4:1803744:T	FGFR3	ENSG00000068078	ENST00000440486	20301650	missense_variant	N/I	aAc/aTc	SNV	Pathogenic	Validated
rs112795301	3:70972634:A	FOXP1	ENSG00000114861	ENST00000649631	20950788	stop_gained	R/*	Cga/Tga	SNV	Pathogenic	Validated
rs587777855	3:70972607:G	FOXP1	ENSG00000114861	ENST00000649631	26647308	missense_variant	W/R	Tgg/Cgg	SNV	Pathogenic	Validated
rs869025203	3:70972667:A	FOXP1	ENSG00000114861	ENST00000649631	26647308	missense_variant	R/C	Cgt/Tgt	SNV	Pathogenic	Validated
rs137853339	6:10529416:A	GCNT2	ENSG00000111846	ENST00000495262	12424189	missense_variant	A/T	Gct/Act	SNV	Pathogenic	Validated
rs137853340	6:10529594:A	GCNT2	ENSG00000111846	ENST00000495262	12424189	missense_variant	R/Q	cGg/cAg	SNV	Pathogenic	Validated
rs748860341	17:44910143:T	GFAP	ENSG00000131095	ENST00000253408	23634874	missense_variant,splice_region_variant	R/H	cGc/cAc	SNV	Likely_pathogenic	The alternative exon with the pathogenic mutation in GFAP is conserved across eutherian species. While transcript data supports its inclusion across most tissues [GNOMAD], there is no peptide support for the use of this exon. In any case, the pathogenic mutation occurs in a little conserved arginine residue at the 3’ end of the exon [23634874]. This residue is not even conserved among higher prim…
rs267607521	17:44907369:A	GFAP	ENSG00000131095	ENST00000588735	21987397	missense_variant	Q/L	cAg/cTg	SNV	Pathogenic	Validated
rs398122928	18:11752494:T	GNAL	ENSG00000141404	ENST00000535121	23222958	stop_gained	R/*	Cga/Tga	SNV	Pathogenic	Validated
rs137854530	20:58891727:G	GNAS	ENSG00000087460	ENST00000371095	2109828	start_lost	M/V	Atg/Gtg	SNV	Pathogenic/Likely_pathogenic	Validated
rs137854530	20:58891727:T	GNAS	ENSG00000087460	ENST00000371095	2109828	start_lost	M/L	Atg/Ttg	SNV	Pathogenic	Validated
rs797045046	20:58891760:T	GNAS	ENSG00000087460	ENST00000371095	11092390	stop_gained	Q/*	Cag/Tag	SNV	Pathogenic	Validated
rs797044857	1:24354474:G	GRHL3	ENSG00000158055	ENST00000361548	25356970	missense_variant	L/V	Ctt/Gtt	SNV	Likely_pathogenic	Validated
rs180177322	9:37436699:T	GRHPR	ENSG00000137106	ENST00000318158	14635115	missense_variant	R/C	Cgc/Tgc	SNV	Likely_pathogenic	Validated
rs180177324	9:37436729:G	GRHPR	ENSG00000137106	ENST00000318158	19296982	missense_variant	N/D	Aac/Gac	SNV	Pathogenic	Validated
rs180177325	9:37436760:C	GRHPR	ENSG00000137106	ENST00000318158	11030416	missense_variant	M/T	aTg/aCg	SNV	Pathogenic	Validated
rs180177325	9:37436760:G	GRHPR	ENSG00000137106	ENST00000318158	11030416	missense_variant	M/R	aTg/aGg	SNV	Pathogenic	Validated
rs35324967	11:5232765:T	HBD	ENSG00000223609	ENST00000292901	1309671	missense_variant	G/R	Ggg/Agg	SNV	Pathogenic	The mutation in HBD falls in a GATA1 binding site that has been annotated as a coding exon [1515647].
rs1085307072	5:119452578:A	HSD17B4	ENSG00000133835	ENST00000510025	10748062	start_lost	M/I	atG/atA	SNV	Likely_pathogenic	The paper is solely about gene function in mouse, there are no variants. Also unless I am missing a synonym, this paper does even seem to about the right gene. No mention of the mutation
rs137853096	5:119452621:A	HSD17B4	ENSG00000133835	ENST00000510025	9482850	missense_variant	G/S	Ggc/Agc	SNV	Pathogenic/Likely_pathogenic	Validated
rs397515519	11:2159793:C	INS	ENSG00000254647	ENST00000421783	20133622	synonymous_variant	K	aaA/aaG	SNV	Pathogenic	The mutation in INS is located in the polyadenylation signal of the 3′ untranslated region and would likely lead to unstable mRNA [20133622]. If the mutation were in the coding exon, it would be synonymous anyway.
rs869312925	16:75647618:A	KARS1	ENSG00000065427	ENST00000302445	25356970	stop_gained	E/*	Gag/Tag	SNV	Likely_pathogenic	No mention of this variant in the PubMed citations
rs104894360	12:25209904:A	KRAS	ENSG00000133703	ENST00000311936	16474405	missense_variant	D/V	gAt/gTt	SNV	Pathogenic	Validated
rs104894360	12:25209904:C	KRAS	ENSG00000133703	ENST00000311936	16474405	missense_variant	D/G	gAt/gGt	SNV	Pathogenic/Likely_pathogenic	Validated as likely pathogenic. Although it falls in the same region as known pathogenic, the validation hasnt been carried out.
rs104894362	12:25209894:C	KRAS	ENSG00000133703	ENST00000311936	17875937	missense_variant	F/L	ttC/ttG	SNV	Pathogenic	Validated
rs104894367	12:25209907:C	KRAS	ENSG00000133703	ENST00000311936	16773572	missense_variant	V/G	gTt/gGt	SNV	Pathogenic	Validated
rs397517041	12:25209908:A	KRAS	ENSG00000133703	ENST00000311936	16773572	missense_variant	V/F	Gtt/Ttt	SNV	Likely_pathogenic	Validated as likely pathogenic. Although it falls in the same region as known pathogenic, the validation hasnt been carried out.
rs397517042	12:25209896:C	KRAS	ENSG00000133703	ENST00000311936	17601930	missense_variant	F/V	Ttc/Gtc	SNV	Pathogenic/Likely_pathogenic	Validated as likely pathogenic. Although it falls in the same region as known pathogenic, the validation hasnt been carried out.
rs397517042	12:25209896:T	KRAS	ENSG00000133703	ENST00000311936	17056636	missense_variant	F/I	Ttc/Atc	SNV	Pathogenic	Validated
rs80356678	18:23873194-23873195:G	LAMA3	ENSG00000053747	ENST00000587184	20301304	frameshift_variant	-/X	-/G	insertion	Pathogenic	Validated
rs121908336	10:86706669:G	LDB3	ENSG00000122367	ENST00000361373	14662268	missense_variant	I/M	atC/atG	SNV	Pathogenic	The mutation in the alternative isoform of LDB3 would change isoleucine to methionine in a little-used alternative exon. Half of the exon has little conservation beyond primates and the isoleucine itself is not conserved beyond primates. What little expression the exon has is concentrated in testis, and there is no evidence that it is expressed in heart [GNOMAD], which is incongruent given that t…
rs121909495	X:150503409:T	MAMLD1	ENSG00000013619	ENST00000370401	17086185	stop_gained	R/*	Cga/Tga	SNV	Pathogenic	Validated
rs587783749	5:88730212:-	MEF2C	ENSG00000081189	ENST00000625585	18414213	frameshift_variant,splice_region_variant	L/X	tTg/tg	deletion	Pathogenic	No mention of this variant in the PubMed citations
rs28940292	1:12011510:C	MFN2	ENSG00000116688	ENST00000676293	21508330	missense_variant	W/S	tGg/tCg	SNV	Pathogenic	Validated
rs863224968	1:12011547:A	MFN2	ENSG00000116688	ENST00000676293	21508330	stop_gained	Y/*	taC/taA	SNV	Pathogenic	Validated
rs863224968	1:12011547:G	MFN2	ENSG00000116688	ENST00000676293	21508330	stop_gained	Y/*	taC/taG	SNV	Pathogenic	Validated
rs386834044	17:58206501-58206502:TGCC	MKS1	ENSG00000011143	ENST00000393119	23351400	frameshift_variant	T/RHX	act/aGGCAct	insertion	Pathogenic/Likely_pathogenic	Validated, though the position is not identical between the paper and clinvar
rs386834045	17:58206465:T	MKS1	ENSG00000011143	ENST00000393119	17397051	missense_variant,splice_region_variant	R/K	aGg/aAg	SNV	Likely_pathogenic	Validated
rs121908607	5:53109714:A	MOCS2	ENSG00000164172	ENST00000584946	11746050	stop_gained,splice_region_variant	Q/*	Cag/Tag	SNV	Pathogenic	Validated
rs121908608	5:53108643:A	MOCS2	ENSG00000164172	ENST00000584946	12732628	missense_variant,splice_region_variant	V/F	Gtt/Ttt	SNV	Pathogenic	Validated
rs397518417	5:53109715-53109737:-	MOCS2	ENSG00000164172	ENST00000584946	16737835	start_lost,5_prime_UTR_variant	-	-	deletion	Pathogenic	Validated
rs149258390	12:65308634:T	MSRB3	ENSG00000174099	ENST00000646299	21185009	stop_gained	R/*	Cga/Tga	SNV	Pathogenic	Validated
rs879255602	9:98078183-98078188:ATGG	NANS	ENSG00000095380	ENST00000415280	27213289	frameshift_variant	DY/MX	GATTAC/ATGG	indel	Pathogenic	The frameshift mutation in NANS leads to very low mRNA expression levels rather than affecting the protein [27213289]
rs886041062	1:156594021-156594024:A	NAXE	ENSG00000163382	ENST00000681054	27616477	protein_altering_variant	EK/E	gaGAAG/gaA	indel	Pathogenic	Validated
rs886041063	1:156593960:-	NAXE	ENSG00000163382	ENST00000681054	27616477	frameshift_variant	A/X	gCa/ga	deletion	Pathogenic	Validated
rs267606913	5:1815885:A	NDUFS6	ENSG00000145494	ENST00000274137	19259137	missense_variant	C/Y	tGt/tAt	SNV	Pathogenic	Validated
rs755160624	1:204984059:T	NFASC	ENSG00000163531	ENST00000539706	30124836	stop_gained	R/*	Cga/Tga	SNV	Pathogenic	Validated
rs28937899	19:45553639:A	OPA3	ENSG00000125741	ENST00000263275	18985435	stop_gained	Q/*	Cag/Tag	SNV	Likely_pathogenic	Validated
rs80356524	19:45553777:T	OPA3	ENSG00000125741	ENST00000263275	15342707	missense_variant	G/S	Ggc/Agc	SNV	Pathogenic	Validated
rs80356525	19:45553741:C	OPA3	ENSG00000125741	ENST00000263275	15342707	missense_variant	Q/E	Cag/Gag	SNV	Pathogenic	Validated
rs80356526	19:45553715-45553732:-	OPA3	ENSG00000125741	ENST00000263275	12126933	inframe_deletion	QRHKEE/-	CAGCGCCACAAGGAGGAG/-	deletion	Pathogenic	Validated
rs886037828	19:45553819:C	OPA3	ENSG00000125741	ENST00000263275	28050599	missense_variant	L/V	Ctg/Gtg	SNV	Likely_pathogenic	Validated
rs121908598	2:26458074:C	OTOF	ENSG00000115155	ENST00000403946	12525542	missense_variant	P/R	cCt/cGt	SNV	Pathogenic	Validated
rs201326023	2:26458218:T	OTOF	ENSG00000115155	ENST00000403946	30482216	missense_variant,splice_region_variant	R/Q	cGg/cAg	SNV	Pathogenic	Validated
rs727505359	2:26458109:-	OTOF	ENSG00000115155	ENST00000403946	16371502	frameshift_variant	G/X	ggG/gg	deletion	Likely_pathogenic	Validated
rs1131692316	11:31793432:C	PAX6	ENSG00000007372	ENST00000639079	28321846	missense_variant	S/R	agT/agG	SNV	Likely_pathogenic	The 3’ exon extension in which the pathogenic mutation in PAX6 is found is only conserved in simians. The pathogenic prediction comes from a large-scale study that used SIFT [Ref] and PolyPhen [Ref] to determine pathogenicity [28321846]. In any case, the mutation occurs just six nucleotides upstream of the 3’ splice site of an exon from the principal variant.
rs1131692317	11:31790843-31790846:-	PAX6	ENSG00000007372	ENST00000643871	28321846	frameshift_variant	SQ/X	agCCAG/ag	deletion	Pathogenic	Validated
rs1131692318	11:31790710:A	PAX6	ENSG00000007372	ENST00000643871	7666404	stop_gained,splice_region_variant	G/*	Gga/Tga	SNV	Pathogenic	Validated
rs1131692318	11:31790710:G	PAX6	ENSG00000007372	ENST00000643871	7666404	missense_variant,splice_region_variant	G/R	Gga/Cga	SNV	Pathogenic	Validated
rs121907915	11:31790835:C	PAX6	ENSG00000007372	ENST00000643871	7951315	stop_gained	S/*	tCa/tGa	SNV	Pathogenic	Validated
rs121907921	11:31801893:T	PAX6	ENSG00000007372	ENST00000640975	10441571	missense_variant	V/D	gTc/gAc	SNV	Pathogenic	Validated
rs121907926	11:31790722:C	PAX6	ENSG00000007372	ENST00000643871	12721955	missense_variant	T/A	Acc/Gcc	SNV	Pathogenic	Validated
rs864309681	11:31790816:-	PAX6	ENSG00000007372	ENST00000643871	26694549	frameshift_variant	P/X	ccC/cc	deletion	Pathogenic	Validated
rs397514472	11:45910273:C	PEX16	ENSG00000121680	ENST00000378750	20647552	missense_variant	Y/C	tAc/tGc	SNV	Pathogenic	Validated
rs797045062	11:45910268-45910270:-	PEX16	ENSG00000121680	ENST00000378750	24088041	inframe_deletion	FY/Y	tTCTac/tac	deletion	Likely_pathogenic	Validated as likely pathogenic. Although it falls in the same region as known pathogenic, the validation hasnt been carried out.
rs140547520	17:4945973:C	PFN1	ENSG00000108518	ENST00000225655	22801503	missense_variant	E/G	gAa/gGa	SNV	Pathogenic	Validated
rs387907265	17:4945982:C	PFN1	ENSG00000108518	ENST00000225655	22801503	missense_variant	M/R	aTg/aGg	SNV	Likely_pathogenic	Validated
rs387907265	17:4945982:G	PFN1	ENSG00000108518	ENST00000225655	22801503	missense_variant	M/T	aTg/aCg	SNV	Pathogenic	Validated
rs387907266	17:4945970:A	PFN1	ENSG00000108518	ENST00000225655	22801503	missense_variant	G/V	gGt/gTt	SNV	Pathogenic	Validated
rs374419983	8:143939416:A	PLEC	ENSG00000178209	ENST00000345136	25712130	stop_gained	R/*	Cga/Tga	SNV	Pathogenic	Validated
rs864309673	8:143973464-143973472:-	PLEC	ENSG00000178209	ENST00000356346	21109228	start_lost,inframe_deletion	MAG/-	ATGGCCGGC/-	deletion	Pathogenic	Validated
rs386834022	1:46189477:-	POMGNT1	ENSG00000085998	ENST00000371984	12788071	frameshift_variant	V/X	Gtc/tc	deletion	Likely_pathogenic	Validated
rs180177153	X:107649944:C	PRPS1	ENSG00000147224	ENST00000372435	20021999	missense_variant	I/T	aTt/aCt	SNV	Pathogenic	Validated
rs180177154	X:107649991:A	PRPS1	ENSG00000147224	ENST00000372435	20021999	missense_variant	G/R	Gga/Aga	SNV	Pathogenic	Validated
rs587781263	X:107650000:T	PRPS1	ENSG00000147224	ENST00000372435	25182139	missense_variant	V/F	Gtt/Ttt	SNV	Pathogenic	Validated
rs869025593	X:107647731:C	PRPS1	ENSG00000147224	ENST00000372435	24528855	missense_variant	Q/P	cAg/cCg	SNV	Pathogenic	Validated
rs1085308033	1:151018494:A	PRUNE1	ENSG00000143363	ENST00000271620	28334956	missense_variant	P/T	Cca/Aca	SNV	Pathogenic	Validated
rs63750666	1:226895521:T	PSEN2	ENSG00000143801	ENST00000679088	12925374	missense_variant	T/M	aCg/aTg	SNV	Pathogenic	Validated
rs752765582	9:95516817:-	PTCH1	ENSG00000185920	ENST00000375274	26893459	frameshift_variant	E/X	Gaa/aa	deletion	Likely_pathogenic	The authors of the analysis of pathogenic mutations in PTCH1 [26893459] tested the effect of the mutations in Danio rerio to determine pathogenicity. Unfortunately, they did not test the mutation that was predicted to fall in the PTCH1 alternative exon. Nor could they, because this exon is not conserved beyond Eutheria. ClinVar should not have annotated this mutation as pathogenic.
rs397515537	6:45546910:T	RUNX2	ENSG00000124813	ENST00000625924	20301686	stop_gained	R/*	Cga/Tga	SNV	Pathogenic	Validated
rs730880314	6:45546940-45546941:C	RUNX2	ENSG00000124813	ENST00000625924	10521292	frameshift_variant	T/TX	acc/aCcc	insertion	Pathogenic	Validated
rs730880315	6:45546964-45546965:C	RUNX2	ENSG00000124813	ENST00000625924	15952089	frameshift_variant	S/SX	tcc/tCcc	insertion	Pathogenic	Validated
rs397515337	1:243305133:T	SDCCAG8	ENSG00000054282	ENST00000476722	20835237	missense_variant	R/C	Cgt/Tgt	SNV	Pathogenic	The mutation in SDCCAG8 is in an exonic splicing enhancer [PMC2947620].
rs879253765	8:22409965-22409966:-	SLC39A14	ENSG00000104635	ENST00000359741	27231142	frameshift_variant	LS/LX	ctCAgt/ctgt	deletion	Pathogenic	Validated
rs121908858	4:71339333:T	SLC4A4	ENSG00000080493	ENST00000512686	11274232	stop_gained	Q/*	Cag/Tag	SNV	Pathogenic	Validated
rs786201019	20:2467306:G	SNRPB	ENSG00000125835	ENST00000474384	25047197	missense_variant,NMD_transcript_variant	R/S	agG/agC	SNV	Pathogenic/Likely_pathogenic	Mutations are in a nonsense-mediated decay (NMD) poison exon in SNRPB [25047197],
rs786201020	20:2467305:A	SNRPB	ENSG00000125835	ENST00000474384	25047197	missense_variant,NMD_transcript_variant	G/W	Ggg/Tgg	SNV	Pathogenic	Mutations are in a nonsense-mediated decay (NMD) poison exon in SNRPB [25047197],
rs786201020	20:2467305:G	SNRPB	ENSG00000125835	ENST00000474384	25047197	missense_variant,NMD_transcript_variant	G/R	Ggg/Cgg	SNV	Pathogenic	Mutations are in a nonsense-mediated decay (NMD) poison exon in SNRPB [25047197],
rs879253797	16:89556954:T	SPG7	ENSG00000197912	ENST00000645818	26626314	missense_variant	P/L	cCg/cTg	SNV	Pathogenic	Validated
rs1135401819	9:127690778:T	STXBP1	ENSG00000136854	ENST00000373299	28708303	missense_variant	S/F	tCc/tTc	SNV	Likely_pathogenic	Validated
rs137852844	3:4362193:T	SUMF1	ENSG00000144455	ENST00000272902	12757706	stop_gained	S/*	tCg/tAg	SNV	Pathogenic	Validated
rs137852846	3:4362224:A	SUMF1	ENSG00000144455	ENST00000272902	12757706	missense_variant	R/W	Cgg/Tgg	SNV	Pathogenic/Likely_pathogenic	Validated
rs137852847	3:4362223:T	SUMF1	ENSG00000144455	ENST00000272902	12757706	missense_variant	R/Q	cGg/cAg	SNV	Pathogenic	Validated
rs137852852	3:4362236:A	SUMF1	ENSG00000144455	ENST00000272902	21224894	missense_variant	R/C	Cgc/Tgc	SNV	Pathogenic	Validated
rs137852853	3:4362227:G	SUMF1	ENSG00000144455	ENST00000272902	12757706	missense_variant	A/P	Gct/Cct	SNV	Pathogenic	Validated
rs869320693	22:20036802:-	TANGO2	ENSG00000183597	ENST00000327374	26805782	frameshift_variant	C/X	Tgc/gc	deletion	Pathogenic	Validated
rs876657394	17:40089399:A	THRA	ENSG00000126351	ENST00000546243	25670821	stop_gained	C/*	tgC/tgA	SNV	Pathogenic	Validated
rs876657395	17:40089430:A	THRA	ENSG00000126351	ENST00000546243	25670821	missense_variant	E/K	Gag/Aag	SNV	Pathogenic	Validated
rs876657396	17:40089416:G	THRA	ENSG00000126351	ENST00000546243	25670821	missense_variant	P/R	cCc/cGc	SNV	Pathogenic	Validated
rs121912661	17:7676264:A	TP53	ENSG00000141510	ENST00000445888	8513440	missense_variant	L/F	ttG/ttT	SNV	Pathogenic	Validated
rs397516438	17:7676398-7676401:ACGTTCTT	TP53	ENSG00000141510	ENST00000445888	8887616	splice_acceptor_variant,frameshift_variant	LP/QERX	cTTCCt/cAAGAACGTt	indel	Pathogenic	Validated
rs113993963	3:189789816:C	TP63	ENSG00000073282	ENST00000354600	11528512	missense_variant	N/H	Aac/Cac	SNV	Pathogenic	Validated
rs199474719	1:154167940:-	TPM3	ENSG00000143549	ENST00000651641	18382475	frameshift_variant,splice_region_variant	I/X	atA/at	deletion	Pathogenic	Validated
rs879253779	1:184072258:G	TSEN15	ENSG00000198860	ENST00000645668	27392077	missense_variant	Y/C	tAt/tGt	SNV	Pathogenic	Validated
rs267607158	2:178740125:A	TTN	ENSG00000155657	ENST00000589042	11846417	stop_gained	Q/*	Cag/Tag	SNV	Pathogenic	Validated
rs397517830	2:178741025:A	TTN	ENSG00000155657	ENST00000589042	24033266	stop_gained	E/*	Gaa/Taa	SNV	Likely_pathogenic	Validated
rs869312039	2:178740476:A	TTN	ENSG00000155657	ENST00000589042	25589632	stop_gained	Q/*	Caa/Taa	SNV	Likely_pathogenic	Validated
rs869312104	2:178739177:-	TTN	ENSG00000155657	ENST00000589042	25589632	frameshift_variant	T/X	Aca/ca	deletion	Likely_pathogenic	Validated

## Sheet: Supplementary Table 4
Pathogenic variants with PubMed support that map to exons unique to transcripts alternative to APPRIS principal and MANE Select transcripts, over those genes where the two methods agree . Notes column shows whether the variant had an effect on the alternative protein isoform, and if we found that it did not, why.
Existing_variation	Location	HGNC name	Gene ID	Transcript ID	Best PUBMED Reference	Consequence	Amino_acids	Codons	VARIANT_CLASS	ClinVar_CLNSIG (clinical significance)	Notes
rs768290597	2:73902698:A	ACTG2	ENSG00000163017	ENST00000409918	24676022	missense_variant	F/L	ttC/ttA	SNV	Pathogenic	The novel 3’ CDS has little conservation, would produce a protein isoform with a function that will not even slightly resemble that of actin, and is transposon derived. It is hard to imagine how a mutation to the predicted protein could play an important role in megacystis-microcolon-intestinal hypoperistalsis syndrome, a severe disorder that affects bladder and intestine muscles. The authors of …
rs1057519885	20:20052443:A	CRNKL1	ENSG00000101343	ENST00000377340	26619011	missense_variant	S/F	tCc/tTc	SNV	Likely_pathogenic	The mutation in CRNKL1 (S128F) is highlighted as contributing most often to skin cancer in a large-scale prediction of cancer hotspots [26619011]. However, while this alternative region, an upstream 5’ CDS that codes for 141 N-terminal amino acids, is more or less conserved in primates, conservation tails off dramatically in Eutheria. The serine residue that is mutated is only conserved in primat…
rs6467	6:32039081:G	CYP21A2	ENSG00000231852	ENST00000469053	2845408	missense_variant,NMD_transcript_variant	T/S	aCc/aGc	SNV	Pathogenic	The mutation in the alternative exon of CYP21A2 is reported to generate a new splice junction rather than change the protein sequence [2845408].
rs587777614	10:68416703:-	DNA2	ENSG00000138346	ENST00000440722	24389050	frameshift_variant	S/X	tcC/tc	deletion	Pathogenic	The mutation in DNA2 maps to an alternative coding exon, but also falls 7 nucleotides downstream of exon 20 of the main variant. Most intronic splice sites are conserved by no more than 5 nucleotides, but exon 20 uses a U12-type splice site. U12-type splice sites make up fewer than 0.5% of 5’ introns and are made up of 7 conserved nucleotides [Sibley], so they would not be caught by our splice si…
rs878854403	10:49516282:T	ERCC6	ENSG00000225830	ENST00000515869	26218421	missense_variant	G/D	gGt/gAt	SNV	Pathogenic	Validated
rs786205247	18:57580062:C	FECH	ENSG00000066926	ENST00000652755	9649563	missense_variant	N/D	Aac/Gac	SNV	Pathogenic	The authors of the paper on the mutation in FECH [9649563] report that the mutation causes the loss of downstream exon 3, when the effect on the presumed alternative coding exon would be to mutate an asparagine residue to an aspartate.
rs267606811	X:136209392:A	FHL1	ENSG00000022267	ENST00000652457	19687455	synonymous_variant	G	ggG/ggA	SNV	Pathogenic	The mutation in FHL1 is in an ultra-conserved element and would be synonymous in any case if the alternative exon were really coding [19687455].
rs748860341	17:44910143:T	GFAP	ENSG00000131095	ENST00000253408	23634874	missense_variant,splice_region_variant	R/H	cGc/cAc	SNV	Likely_pathogenic	The alternative exon with the pathogenic mutation in GFAP is conserved across eutherian species. While transcript data supports its inclusion across most tissues [GNOMAD], there is no peptide support for the use of this exon. In any case, the pathogenic mutation occurs in a little conserved arginine residue at the 3’ end of the exon [23634874]. This residue is not even conserved among higher prim…
rs35324967	11:5232765:T	HBD	ENSG00000223609	ENST00000292901	1309671	missense_variant	G/R	Ggg/Agg	SNV	Pathogenic	The mutation in HBD falls in a GATA1 binding site that has been annotated as a coding exon [1515647].
rs397515519	11:2159793:C	INS	ENSG00000254647	ENST00000421783	20133622	synonymous_variant	K	aaA/aaG	SNV	Pathogenic	The mutation in INS is located in the polyadenylation signal of the 3′ untranslated region and would likely lead to unstable mRNA [20133622]. If the mutation were in the coding exon, it would be synonymous anyway.
rs80356678	18:23873194-23873195:G	LAMA3	ENSG00000053747	ENST00000587184	20301304	frameshift_variant	-/X	-/G	insertion	Pathogenic	Validated
rs747013505	19:40600091:-	LTBP4	ENSG00000090006	ENST00000308370	22829427	frameshift_variant	L/X	cTg/cg	deletion	Pathogenic	No mention of this variant in the PubMed citations
rs121908607	5:53109714:A	MOCS2	ENSG00000164172	ENST00000584946	11746050	stop_gained,splice_region_variant	Q/*	Cag/Tag	SNV	Pathogenic	Validated
rs397518417	5:53109715-53109737:-	MOCS2	ENSG00000164172	ENST00000584946	16737835	start_lost,5_prime_UTR_variant	-	-	deletion	Pathogenic	Validated
rs121908608	5:53108643:A	MOCS2	ENSG00000164172	ENST00000584946	12732628	missense_variant,splice_region_variant	V/F	Gtt/Ttt	SNV	Pathogenic	Validated
rs879255602	9:98078183-98078188:ATGG	NANS	ENSG00000095380	ENST00000415280	27213289	frameshift_variant	DY/MX	GATTAC/ATGG	indel	Pathogenic	The frameshift mutation in NANS leads to very low mRNA expression levels rather than affecting the protein [27213289]
rs121908598	2:26458074:C	OTOF	ENSG00000115155	ENST00000403946	12525542	missense_variant	P/R	cCt/cGt	SNV	Pathogenic	Validated
rs727505359	2:26458109:-	OTOF	ENSG00000115155	ENST00000403946	16371502	frameshift_variant	G/X	ggG/gg	deletion	Likely_pathogenic	Validated
rs201326023	2:26458218:T	OTOF	ENSG00000115155	ENST00000403946	30482216	missense_variant,splice_region_variant	R/Q	cGg/cAg	SNV	Pathogenic	Validated
rs137853890	1:42747254:T	P3H1	ENSG00000117385	ENST00000397054	19088120	splice_region_variant,synonymous_variant	A	gcG/gcA	SNV	Likely_pathogenic	The pathogenic mutation in the predicted alternative exon in P3H1 is clearly signalled as being in the splice site of the 736 residue principal isoform [19088120], yet the mutation is annotated 11 nucleotides away from the splice site. If this were the correct position the mutation would be synonymous.
rs752765582	9:95516817:-	PTCH1	ENSG00000185920	ENST00000375274	26893459	frameshift_variant	E/X	Gaa/aa	deletion	Likely_pathogenic	The authors of the analysis of pathogenic mutations in PTCH1 [26893459] tested the effect of the mutations in Danio rerio to determine pathogenicity. Unfortunately, they did not test the mutation that was predicted to fall in the PTCH1 alternative exon. Nor could they, because this exon is not conserved beyond Eutheria. ClinVar should not have annotated this mutation as pathogenic.
rs1057519427	19:1496626-1496627:C	REEP6	ENSG00000115255	ENST00000395479	27889058	frameshift_variant	T/TX	acc/aCcc	insertion	Pathogenic	Validated
rs267607029	19:35033828:A	SCN1B	ENSG00000105711	ENST00000640135	18464934	stop_gained	W/*	tgG/tgA	SNV	Pathogenic	The mutation in SCN1B is located in an exon with no conservation that is partly based on a SINE Alu transposon and that appears to have no expression at all [GNOMAD], so it is hard to square this evidence with a supposed role in heart regulation [18464934].
rs397515337	1:243305133:T	SDCCAG8	ENSG00000054282	ENST00000476722	20835237	missense_variant	R/C	Cgt/Tgt	SNV	Pathogenic	The mutation in SDCCAG8 is in an exonic splicing enhancer [PMC2947620].
rs104894375	12:98595490:A	SLC25A3	ENSG00000075415	ENST00000551917	17273968	missense_variant	G/E	gGa/gAa	SNV	Pathogenic	Validated
rs879253765	8:22409965-22409966:-	SLC39A14	ENSG00000104635	ENST00000359741	27231142	frameshift_variant	LS/LX	ctCAgt/ctgt	deletion	Pathogenic	Validated
rs121908858	4:71339333:T	SLC4A4	ENSG00000080493	ENST00000512686	11274232	stop_gained	Q/*	Cag/Tag	SNV	Pathogenic	Validated
rs786201020	20:2467305:G	SNRPB	ENSG00000125835	ENST00000474384	25047197	missense_variant,NMD_transcript_variant	G/R	Ggg/Cgg	SNV	Pathogenic	Mutations are in a nonsense-mediated decay (NMD) poison exon in SNRPB [25047197],
rs786201020	20:2467305:A	SNRPB	ENSG00000125835	ENST00000474384	25047197	missense_variant,NMD_transcript_variant	G/W	Ggg/Tgg	SNV	Pathogenic	Mutations are in a nonsense-mediated decay (NMD) poison exon in SNRPB [25047197],
rs786201019	20:2467306:G	SNRPB	ENSG00000125835	ENST00000474384	25047197	missense_variant,NMD_transcript_variant	R/S	agG/agC	SNV	Pathogenic/Likely_pathogenic	Mutations are in a nonsense-mediated decay (NMD) poison exon in SNRPB [25047197],
rs879255271	19:1612357:T	TCF3	ENSG00000071564	ENST00000611869	24216514	missense_variant	E/K	Gag/Aag	SNV	Pathogenic	Validated
rs765998879	8:99507850:A	VPS13B	ENSG00000132549	ENST00000358544	19006247	stop_gained	L/*	tTg/tAg	SNV	Likely_pathogenic	No mention of this variant in the PubMed citations

## Sheet: Supplementary Table 5
ClinVar pathogenic variants that map to exons unique to alternative transcripts that we validated. The main transcript here was determined by mapping as many pathogenic variants to one transcript as possible. Best TRIFID score is the functional importance score for the alternative transcript, as described in the paper. Protein effect shows the change undergone in the alternative protein. MXE = mu…
Existing_variation	Location	HGNC name	Gene ID	Transcript ID	Best TRIFID score	Best PUBMED Reference	Consequence	Amino_acids	Codons	VARIANT_CLASS	ClinVar_CLNSIG (clinical significance)	RNA Expression (GNOMAD, GTex)	Last common ancestor	MANE Clinical Plus variant	Protein effect
-	20:58854019-58854026	GNAS	ENSG00000087460	ENST00000676826	0.153	-	frameshift_variant	SSQ/X	AGCAGCCAg/g	deletion	Likely_pathogenic	Zero expression	Vertebrates	No	Homologous swap (N-terminal)
rs1135401777	20:58853740	GNAS	ENSG00000087460	ENST00000676826	0.153	-	missense_variant	E/K	Gaa/Aaa	SNV	Likely_pathogenic	Zero expression	Vertebrates	No	Homologous swap (N-terminal)
-	18:23873067	LAMA3	ENSG00000053747	ENST00000587184	0.217	-	stop_gained	S/*	tCa/tAa	SNV	Pathogenic	Tissue specifici: bladder, esophagus, saliva, skin	Aminiota	Yes	N-terminal swap
rs1057516512	18:23873135	LAMA3	ENSG00000053747	ENST00000587184	0.217	-	stop_gained	Q/*	Cag/Tag	SNV	Likely_pathogenic	Tissue specifici: bladder, esophagus, saliva, skin	Aminiota	Yes	N-terminal swap
rs1231716161	18:23873152	LAMA3	ENSG00000053747	ENST00000587184	0.217	-	frameshift_variant	P/X	ccA/cc	deletion	Likely_pathogenic	Tissue specifici: bladder, esophagus, saliva, skin	Aminiota	Yes	N-terminal swap
rs1555720521	18:23873046	LAMA3	ENSG00000053747	ENST00000587184	0.217	-	start_lost	M/T	aTg/aCg	SNV	Likely_pathogenic	Tissue specifici: bladder, esophagus, saliva, skin	Aminiota	Yes	N-terminal swap
rs747547191	18:23873045	LAMA3	ENSG00000053747	ENST00000587184	0.217	-	start_lost	M/L	Atg/Ttg	SNV	Likely_pathogenic	Tissue specifici: bladder, esophagus, saliva, skin	Aminiota	Yes	N-terminal swap
rs80356678	18:23873194-23873195	LAMA3	ENSG00000053747	ENST00000587184	0.217	20301304	frameshift_variant	-/X	-/G	insertion	Pathogenic	Tissue specifici: bladder, esophagus, saliva, skin	Aminiota	Yes	N-terminal swap
rs900100444	18:23873086	LAMA3	ENSG00000053747	ENST00000587184	0.217	-	stop_gained	W/*	tgG/tgA	SNV	Likely_pathogenic	Tissue specifici: bladder, esophagus, saliva, skin	Aminiota	Yes	N-terminal swap
rs1555868362	20:58840368-58840369	GNAS	ENSG00000087460	ENST00000453292	0.229	-	frameshift_variant	H/QX	cac/cAac	insertion	Pathogenic	Zero expression	Mammalia	Yes	Two different proteins
rs1568906610	20:58840109	GNAS	ENSG00000087460	ENST00000453292	0.229	-	start_lost	M/I	atG/atA	SNV	Likely_pathogenic	Zero expression	Mammalia	Yes	Two different proteins
-	X:38287250-38287260	RPGR	ENSG00000156313	ENST00000339363	0.275	-	frameshift_variant	CDRL/X	tGTGATCGCTTG/t	deletion	Pathogenic	Low expression, signal not clear	Eutheria	No	C-terminal swap
rs863223349	2:172504158-172504160	ITGA6	ENSG00000091409	ENST00000458358	0.284	26508570	inframe_deletion	KE/K	aAAGaa/aaa	deletion	Likely_pathogenic	Ubiquitous	Vertebrates	Yes	Homologous swap (C-terminal)
rs1454950897	2:178748095-178748096	TTN	ENSG00000155657	https://www.ncbi.nlm.nih.gov/snp/rs756166032/	0.302	-	frameshift_variant	-/X	-/A	insertion	Likely_pathogenic	Tissue specific, brain	Euteleostomi	Yes	Homologous swap (C-terminal)
rs755956493	2:178748287	TTN	ENSG00000155657	ENST00000360870	0.302	-	stop_gained	R/*	Cga/Tga	SNV	Pathogenic	Tissue specific, brain	Euteleostomi	Yes	Homologous swap (C-terminal)
rs398122943	6:56620289	DST	ENSG00000151914	ENST00000370765	0.405	22113475	stop_gained	R/*	Aga/Tga	SNV	Pathogenic	Tissue specific, breast, esophagus. Saliva, skin	Euteleostomi	Yes	C-terminal swap
rs1057524203	6:56615924:A	DST	ENSG00000151914	ENST00000370765	0.405	-	stop_gained	Q/*	Cag/Tag	SNV	Pathogenic	Tissue specific, breast, esophagus. Saliva, skin	Euteleostomi	Yes	C-terminal swap
rs767292450	6:56616035:A	DST	ENSG00000151914	ENST00000370765	0.405	-	stop_gained	R/*	Cga/Tga	SNV	Likely_pathogenic	Tissue specific, breast, esophagus. Saliva, skin	Euteleostomi	Yes	C-terminal swap
rs748845919	6:56617071:-	DST	ENSG00000151914	ENST00000370765	0.405	-	frameshift_variant	F/X	ttT/tt	deletion	Likely_pathogenic	Tissue specific, breast, esophagus. Saliva, skin	Euteleostomi	Yes	C-terminal swap
rs1371246645	6:56618423-56618426:-	DST	ENSG00000151914	ENST00000370765	0.405	-	frameshift_variant	KS/X	AAGAgc/gc	deletion	Pathogenic	Tissue specific, breast, esophagus. Saliva, skin	Euteleostomi	Yes	C-terminal swap
rs766044749	6:56618459:A	DST	ENSG00000151914	ENST00000370765	0.405	-	stop_gained	Q/*	Caa/Taa	SNV	Pathogenic	Tissue specific, breast, esophagus. Saliva, skin	Euteleostomi	Yes	C-terminal swap
-	6:56618618:A	DST	ENSG00000151914	ENST00000370765	0.405	-	stop_gained	Q/*	Cag/Tag	SNV	Pathogenic	Tissue specific, breast, esophagus. Saliva, skin	Euteleostomi	Yes	C-terminal swap
rs1376812152	6:56618754:-	DST	ENSG00000151914	ENST00000370765	0.405	-	frameshift_variant	K/X	aaA/aa	deletion	Pathogenic	Tissue specific, breast, esophagus. Saliva, skin	Euteleostomi	Yes	C-terminal swap
rs759006806	6:56618856-56618857:T	DST	ENSG00000151914	ENST00000370765	0.405	-	frameshift_variant	K/KX	aag/aaAg	insertion	Pathogenic	Tissue specific, breast, esophagus. Saliva, skin	Euteleostomi	Yes	C-terminal swap
rs774625619	6:56619041:A	DST	ENSG00000151914	ENST00000370765	0.405	-	stop_gained	Q/*	Caa/Taa	SNV	Pathogenic	Tissue specific, breast, esophagus. Saliva, skin	Euteleostomi	Yes	C-terminal swap
rs1487307181	6:56619229:C	DST	ENSG00000151914	ENST00000370765	0.405	-	stop_gained	L/*	tTa/tGa	SNV	Pathogenic	Tissue specific, breast, esophagus. Saliva, skin	Euteleostomi	Yes	C-terminal swap
-	6:56619271:T	DST	ENSG00000151914	ENST00000370765	0.405	-	stop_gained	L/*	tTa/tAa	SNV	Pathogenic	Tissue specific, breast, esophagus. Saliva, skin	Euteleostomi	Yes	C-terminal swap
rs1277472105	6:56619314:A	DST	ENSG00000151914	ENST00000370765	0.405	-	stop_gained	Q/*	Caa/Taa	SNV	Pathogenic	Tissue specific, breast, esophagus. Saliva, skin	Euteleostomi	Yes	C-terminal swap
rs748899221	6:56619477-56619480:-	DST	ENSG00000151914	ENST00000370765	0.405	-	frameshift_variant	ER/X	gaAAGA/ga	deletion	Pathogenic	Tissue specific, breast, esophagus. Saliva, skin	Euteleostomi	Yes	C-terminal swap
rs772099949	6:56619844-56619845:T	DST	ENSG00000151914	ENST00000370765	0.405	-	frameshift_variant	T/NX	acg/aAcg	insertion	Pathogenic	Tissue specific, breast, esophagus. Saliva, skin	Euteleostomi	Yes	C-terminal swap
rs770035646	6:56619938:A	DST	ENSG00000151914	ENST00000370765	0.405	-	stop_gained	Q/*	Cag/Tag	SNV	Pathogenic	Tissue specific, breast, esophagus. Saliva, skin	Euteleostomi	Yes	C-terminal swap
rs398122943	6:56620289:A	DST	ENSG00000151914	ENST00000370765	0.405	22113475	stop_gained	R/*	Aga/Tga	SNV	Pathogenic	Tissue specific, breast, esophagus. Saliva, skin	Euteleostomi	Yes	C-terminal swap
-	6:56620386-56620390:-	DST	ENSG00000151914	ENST00000370765	0.405	-	frameshift_variant	ER/X	gAGCGG/g	deletion	Pathogenic	Tissue specific, breast, esophagus. Saliva, skin	Euteleostomi	Yes	C-terminal swap
rs577972555	6:56620568:A	DST	ENSG00000151914	ENST00000370765	0.405	-	stop_gained	R/*	Cga/Tga	SNV	Pathogenic	Tissue specific, breast, esophagus. Saliva, skin	Euteleostomi	Yes	C-terminal swap
-	6:56620624:-	DST	ENSG00000151914	ENST00000370765	0.405	-	frameshift_variant	T/X	aCa/aa	deletion	Pathogenic	Tissue specific, breast, esophagus. Saliva, skin	Euteleostomi	Yes	C-terminal swap
rs779625484	6:56642725:A	DST	ENSG00000151914	ENST00000518935	0.405	-	stop_gained	R/*	Cga/Tga	SNV	Pathogenic	Tissue specific, breast, esophagus. Saliva, skin	Euteleostomi	Yes	C-terminal swap
-	5:53108628-53108632	MOCS2	ENSG00000164172	ENST00000584946	0.417	-	frameshift_variant	LYF/FX	ttGTATTtt/tttt	deletion	Likely_pathogenic	Low expression, signal not clear	Gnasthostomata	Yes	Two different proteins
rs121908607	5:53109714	MOCS2	ENSG00000164172	ENST00000584946	0.417	11746050	stop_gained,splice_region_variant	Q/*	Cag/Tag	SNV	Pathogenic	Low expression, signal not clear	Gnasthostomata	Yes	Two different proteins
rs121908608	5:53108643	MOCS2	ENSG00000164172	ENST00000584946	0.417	12732628	missense_variant,splice_region_variant	V/F	Gtt/Ttt	SNV	Pathogenic	Low expression, signal not clear	Gnasthostomata	Yes	Two different proteins
rs1554028123	5:53108548	MOCS2	ENSG00000164172	ENST00000584946	0.417	-	stop_gained	W/*	tgG/tgA	SNV	Likely_pathogenic	Low expression, signal not clear	Gnasthostomata	Yes	Two different proteins
rs397518417	5:53109715-53109737	MOCS2	ENSG00000164172	ENST00000584946	0.417	16737835	start_lost,5_prime_UTR_variant	-	-	deletion	Pathogenic	Low expression, signal not clear	Gnasthostomata	Yes	Two different proteins
rs375127192	8:61665293	ASPH	ENSG00000198363	ENST00000389204	0.426	-	stop_gained	Y/*	taT/taG	SNV	Pathogenic	Tissue specific: heart and muscle	Aminiota	No	C-terminal swap
-	1:63623481	PGM1	ENSG00000079739	ENST00000371083	0.463	-	stop_gained	W/*	tgG/tgA	SNV	Pathogenic	Zero expression	Gnasthostomata	No	Homologous swap (N-terminal)
rs777172978	21:46129288:T	COL6A2	ENSG00000142173	ENST00000397763	0.587	-	stop_gained	Q/*	Caa/Taa	SNV	Pathogenic	Ubiquitous, alternative lower	Tetrapods	No	C-terminal swap
rs121908848	3:189738739:T	TP63	ENSG00000073282	ENST00000440651	0.606	15736220	missense_variant	R/C	Cgc/Tgc	SNV	Pathogenic	Tissue specific, e.g. skin vs. Skeletal muscle	Tetrapods	Yes	N-terminal swap
rs1553678967	2:151534274	NEB	ENSG00000183091	ENST00000427231	0.657	-	frameshift_variant	L/X	Ctg/tg	deletion	Likely_pathogenic	Tissue specific, though prqactically all gene expression is in skeletal muscle	Vertebrates	Yes	Homologous swap (MXE)
rs1553679273	2:151534311	NEB	ENSG00000183091	ENST00000427231	0.657	-	stop_gained	Y/*	taC/taG	SNV	Likely_pathogenic	Tissue specific, though prqactically all gene expression is in skeletal muscle	Vertebrates	Yes	Homologous swap (MXE)
rs766484375	10:53806811-53806812	PCDH15	ENSG00000150275	ENST00000616114	0.688	-	frameshift_variant	M/NX	atg/aAtg	insertion	Likely_pathogenic	Zero expression	Euteleostomi	Yes	C-terminal swap
-	6:10556806	GCNT2	ENSG00000111846	ENST00000316170	0.691	-	frameshift_variant	E/X	gAa/ga	deletion	Pathogenic	Tissue specific, all three 5' CDS are tissue specific	Euteleostomi	Yes	Homologous swap (N-terminal)
rs1184095219	6:10556483	GCNT2	ENSG00000111846	ENST00000316170	0.691	-	frameshift_variant	I/X	atC/at	deletion	Pathogenic	Tissue specific, all three 5' CDS are tissue specific	Euteleostomi	Yes	Homologous swap (N-terminal)
rs756067490	6:10557325-10557328	GCNT2	ENSG00000111846	ENST00000316170	0.691	-	frameshift_variant	TL/X	aCACTc/ac	deletion	Pathogenic	Tissue specific, all three 5' CDS are tissue specific	Euteleostomi	Yes	Homologous swap (N-terminal)
rs949335475	6:10557133-10557134	GCNT2	ENSG00000111846	ENST00000316170	0.691	-	frameshift_variant	K/NX	aaa/aaTa	insertion	Pathogenic	Tissue specific, all three 5' CDS are tissue specific	Euteleostomi	Yes	Homologous swap (N-terminal)
rs1252463400	X:53281509-53281510	IQSEC2	ENSG00000124313	ENST00000375365	0.7	-	frameshift_variant	-/X	-/C	insertion	Pathogenic	Tissue specific: testis	Euteleostomi	Yes	N-terminal swap
rs377074720	3:187236295	MASP1	ENSG00000127241	ENST00000296280	0.713	-	stop_gained	R/*	Cga/Tga	SNV	Likely_pathogenic	Tissue specific: testis	Chordates	Yes	Homologous swap (C-terminal)
rs387906753	3:187235983	MASP1	ENSG00000127241	ENST00000296280	0.713	21258343	missense_variant	C/R	Tgc/Cgc	SNV	Pathogenic	Tissue specific: testis	Chordates	Yes	Homologous swap (C-terminal)
rs387906754	3:187235874	MASP1	ENSG00000127241	ENST00000296280	0.713	21258343	missense_variant	G/E	gGg/gAg	SNV	Pathogenic	Tissue specific: testis	Chordates	Yes	Homologous swap (C-terminal)
rs1057519791	10:121518810	FGFR2	ENSG00000066468	ENST00000457416	0.717	23786770	missense_variant	S/C	tCc/tGc	SNV	Likely_pathogenic	Tissue specific	Chordates	No	Homologous swap (MXE)
rs778119063	6:10586863	GCNT2	ENSG00000111846	ENST00000265012	0.736	-	frameshift_variant	D/X	Gat/at	deletion	Pathogenic	Tissue specific, all three 5' CDS are tissue specific	Euteleostomi	No	Homologous swap (N-terminal)
rs878854403	10:49516282	ERCC6	ENSG00000225830	ENST00000515869	0.823	26218421	missense_variant	G/D	gGt/gAt	SNV	Pathogenic	Low expression, signal not clear	Primates (exon euteleostomi)	Yes	C-terminal swap
rs386834263	3:53673113:C	CACNA1D	ENSG00000157388	ENST00000422281	0.885	-	missense_variant	G/R	Ggt/Cgt	SNV	Likely_pathogenic	Low expression, signal not clear	Chordates	Yes	Homologous swap (MXE)
rs864309673	8:143973464-143973472	PLEC	ENSG00000178209	ENST00000345136	0.901	21109228	start_lost,inframe_deletion	MAG/-	ATGGCCGGC/-	deletion	Pathogenic	Tissue specific	Euteleostomi	Yes	N-terminal swap
rs1553567473	2:165309193	SCN2A	ENSG00000136531	ENST00000636071	0.922	-	missense_variant	N/D	Aat/Gat	SNV	Pathogenic/Likely_pathogenic	Tissue specific, brain	Gnasthostomata	Yes	Homologous swap (MXE)
rs121908598	2:26458074	OTOF	ENSG00000115155	ENST00000403946	0.942	12525542	missense_variant	P/R	cCt/cGt	SNV	Pathogenic	Tissue specific, brain	Vertebrates	Yes	Homologous swap (C-terminal)
rs201326023	2:26458218	OTOF	ENSG00000115155	ENST00000403946	0.942	30482216	missense_variant,splice_region_variant	R/Q	cGg/cAg	SNV	Pathogenic	Tissue specific, brain	Vertebrates	Yes	Homologous swap (C-terminal)
rs530821443	2:26458219	OTOF	ENSG00000115155	ENST00000403946	0.942	-	missense_variant,splice_region_variant	R/W	Cgg/Tgg	SNV	Pathogenic/Likely_pathogenic	Tissue specific, brain	Vertebrates	Yes	Homologous swap (C-terminal)
rs727505359	2:26458109	OTOF	ENSG00000115155	ENST00000403946	0.942	16371502	frameshift_variant	G/X	ggG/gg	deletion	Likely_pathogenic	Tissue specific, brain	Vertebrates	Yes	Homologous swap (C-terminal)
rs1057521729	X:123465757	GRIA3	ENSG00000125675	ENST00000541091	0.943	-	missense_variant	G/E	gGa/gAa	SNV	Likely_pathogenic	Tissue specific, brain	Vertebrates	Yes	Homologous swap (MXE)
-	12:51689066	SCN8A	ENSG00000196876	ENST00000662684	0.95	-	missense_variant	R/G	Cga/Gga	SNV	Likely_pathogenic	Zero expression	Gnasthostomata	Yes	Homologous swap (MXE)
rs1131691742	9:127684373	STXBP1	ENSG00000136854	ENST00000373302	0.955	-	missense_variant	T/A	Act/Gct	SNV	Likely_pathogenic	Tissue specific, brain	Chordates	Yes	Homologous swap (C-terminal)
rs587782933	12:2504526	CACNA1C	ENSG00000151067	ENST00000399641	0.979	-	missense_variant	G/S	Ggt/Agt	SNV	Pathogenic	Zero expression	Chordates	Yes	Homologous swap (MXE)
rs786205745	12:2504538	CACNA1C	ENSG00000151067	ENST00000399641	0.979	15454078	missense_variant,splice_region_variant	G/R	Gga/Aga	SNV	Pathogenic	Zero expression	Chordates	Yes	Homologous swap (MXE)
rs1057517905	X:154092190	MECP2	ENSG00000169057	ENST00000303391	0.996	-	missense_variant	G/E	gGg/gAg	SNV	Likely_pathogenic	Ubiquitous	Theria	Yes	N-terminal swap
rs786205892	X:154092209	MECP2	ENSG00000169057	ENST00000303391	0.996	-	start_lost	M/L	Atg/Ttg	SNV	Pathogenic	Ubiquitous	Theria	Yes	N-terminal swap
-	9:21994145	CDKN2A	ENSG00000147889	ENST00000579755	1	-	frameshift_variant	R/X	Aga/ga	deletion	Likely_pathogenic	Tissue specific, blood, glands	Theria	Yes	Two different proteins
-	9:21994230	CDKN2A	ENSG00000147889	ENST00000579755	1	-	stop_gained	W/*	tgG/tgA	SNV	Pathogenic	Tissue specific, blood, glands	Theria	Yes	Two different proteins
rs1287464120	9:21994235	CDKN2A	ENSG00000147889	ENST00000579755	1	-	stop_gained	E/*	Gag/Tag	SNV	Pathogenic	Tissue specific, blood, glands	Theria	Yes	Two different proteins
rs1563902931	9:21994274	CDKN2A	ENSG00000147889	ENST00000579755	1	-	frameshift_variant	V/X	Gtg/tg	deletion	Pathogenic	Tissue specific, blood, glands	Theria	Yes	Two different proteins
rs779306249	9:21994234-21994235	CDKN2A	ENSG00000147889	ENST00000579755	1	-	frameshift_variant	E/GX	gag/gGag	insertion	Pathogenic	Tissue specific, blood, glands	Theria	Yes	Two different proteins
-	12:25215553	KRAS	ENSG00000133703	ENST00000256078	1	-	missense_variant	E/A	gAg/gCg	SNV	Likely_pathogenic	Low expression, signal not clear, if anything digestive	Chordates	No	Homologous swap (C-terminal)
rs1592798693	12:25215553	KRAS	ENSG00000133703	ENST00000256078	1	-	missense_variant	E/V	gAg/gTg	SNV	Likely_pathogenic	Low expression, signal not clear, if anything digestive	Chordates	No	Homologous swap (C-terminal)
-	10:53823019-53823020	PCDH15	ENSG00000150275	ENST00000320301	1	-	frameshift_variant	K/KX	aag/aaAg	insertion	Pathogenic	Zero expression	Euteleostomi	No	C-terminal swap
-	10:53822067	PCDH15	ENSG00000150275	ENST00000320301	1	-	stop_gained	K/*	Aaa/Taa	SNV	Pathogenic	Zero expression	Euteleostomi	No	C-terminal swap
rs1233449433	10:53823174-53823175	PCDH15	ENSG00000150275	ENST00000320301	1	-	frameshift_variant	-/IX	-/ATCT	insertion	Pathogenic	Zero expression	Euteleostomi	No	C-terminal swap
rs1236257581	10:53821967	PCDH15	ENSG00000150275	ENST00000320301	1	-	frameshift_variant	P/X	cCt/ct	deletion	Pathogenic	Zero expression	Euteleostomi	No	C-terminal swap
rs747516133	10:53823117-53823118	PCDH15	ENSG00000150275	ENST00000320301	1	-	frameshift_variant	-/KX	-/AAGTA	insertion	Pathogenic	Zero expression	Euteleostomi	No	C-terminal swap
rs751539473	10:53823036-53823037	PCDH15	ENSG00000150275	ENST00000320301	1	-	stop_gained,frameshift_variant	-/CRPIFTQNTSQE*VSX	-/TGTAGACCCATTTTCACCCAAAATACAAGCCAAGAGTAAGTCTCTG	insertion	Pathogenic	Zero expression	Euteleostomi	No	C-terminal swap
rs774056663	10:53823256-53823257	PCDH15	ENSG00000150275	ENST00000320301	1	-	frameshift_variant	I/IILX	att/atAATACTATt	insertion	Pathogenic/Likely_pathogenic	Zero expression	Euteleostomi	No	C-terminal swap
rs781339303	10:53821878-53821879	PCDH15	ENSG00000150275	ENST00000320301	1	-	frameshift_variant	HS/QX	caCAgt/cagt	deletion	Likely_pathogenic	Zero expression	Euteleostomi	No	C-terminal swap
rs866966373	10:53823356-53823357	PCDH15	ENSG00000150275	ENST00000320301	1	-	frameshift_variant,splice_region_variant	L/QVX	ctt/cAAGTCtt	insertion	Pathogenic	Zero expression	Euteleostomi	No	C-terminal swap

## Sheet: Supplementary Table 6
Pathogenic variants that map to exons unique to alternative transcripts and that we did not validate. The main transcript here was determined by mapping as many pathogenic variants to one transcript as possible. Primate transposon indicates which transcripts overlap SINE Alu or LINE regions. Protein effect shows the change undergone in the alternative protein.
Existing_variation	Location	HGNC name	Gene ID	Transcript ID	Best PUBMED Reference	Consequence	Amino_acids	Codons	VARIANT_CLASS	ClinVar_CLNSIG (clinical significance)	Primate transposon	Nonsense mediated decay	RNA Expression (GNOMAD, GTex)	Last common ancestor	MANE Clinical Plus variant	Protein effect
rs1555527495	17:7220052	ACADVL	ENSG00000072778	ENST00000322910	-	missense_variant,NMD_transcript_variant	V/A	gTg/gCg	SNV	Likely_pathogenic		NMD	Tissue specific: testis	Human		C-terminal swap
rs768290597	2:73902698	ACTG2	ENSG00000163017	ENST00000409918	24676022	missense_variant	F/L	ttC/ttA	SNV	Pathogenic	LINE1		Zero expression	Primates		C-terminal swap
rs563687343	14:31083589	AP4S1	ENSG00000100478	ENST00000334725	-	frameshift_variant	G/X	Gga/ga	deletion	Likely_pathogenic	SINE		Zero expression	Primates		C-terminal swap
rs768213538	17:81868845-81868848	ARHGDIA	ENSG00000141522	ENST00000583868	-	frameshift_variant	TD/X	acTGAC/ac	deletion	Pathogenic	LINE 1		Zero expression	Primates		C-terminal swap
rs1350162888	9:16435056	BNC2	ENSG00000173068	ENST00000545497	-	stop_gained	R/*	Cga/Tga	SNV	Pathogenic			Ubiquitous	Mammalia		C-terminal swap
rs368650820	17:79781836	CBX2	ENSG00000173894	ENST00000269399	-	frameshift_variant	S/X	tCc/tc	deletion	Pathogenic			Minimal expression	Primates		C-terminal swap
rs1187849857	17:80090181	CCDC40	ENSG00000141519	ENST00000374877	-	stop_gained	E/*	Gaa/Taa	SNV	Likely_pathogenic			Zero expression	Great apes		C-terminal swap
rs1216169899	17:80090277-80090278	CCDC40	ENSG00000141519	ENST00000374877	-	frameshift_variant	E/EX	gaa/gAaa	insertion	Likely_pathogenic			Zero expression	Great apes		C-terminal swap
rs1567813319	17:80090244	CCDC40	ENSG00000141519	ENST00000374877	-	stop_gained	R/*	Cga/Tga	SNV	Likely_pathogenic			Zero expression	Great apes		C-terminal swap
-	10:71732386	CDH23	ENSG00000107736	ENST00000616684	-	frameshift_variant	W/X	tGg/tg	deletion	Pathogenic	SINE		-	Primates		C-terminal swap
rs1589313739	10:84219123-84219126	CDHR1	ENSG00000148600	ENST00000332904	-	frameshift_variant	TT/X	acAACA/ac	deletion	Pathogenic	SINE		Tissue specific, testis, blood	Primates		C-terminal swap
rs1569231336	X:18650422	CDKL5	ENSG00000008086	ENST00000379996	-	missense_variant	C/Y	tGc/tAc	SNV	Likely_pathogenic			-	Primates		C-terminal swap
rs534982271	4:47643082	CORIN	ENSG00000145244	ENST00000504584	-	stop_gained	W/*	tGg/tAg	SNV	Pathogenic			Tissue specific, testis	Primates		C-terminal swap
-	12:93738231	CRADD	ENSG00000169372	ENST00000552983	-	frameshift_variant	R/X	agA/ag	deletion	Likely_pathogenic			Zero expression	Primates		C-terminal swap
rs6467	6:32039081:G	CYP21A2	ENSG00000231852	ENST00000469053	25741868, 2030135	missense_variant,NMD_transcript_variant	T/S	aCc/aGc	SNV	Pathogenic			Zero	Great apes		C-terminal swap
rs1571649028	1:62584844-62584847	DOCK7	ENSG00000116641	ENST00000404627	-	frameshift_variant	VR/X	gTTAGa/ga	deletion	Likely_pathogenic	LINE1		Tissue specific, brain	Primates		C-terminal swap
rs909905659	7:55170317	EGFR	ENSG00000146648	ENST00000344576	-	stop_gained	E/*	Gag/Tag	SNV	Likely_pathogenic			Zero expression	Primates		C-terminal swap
rs781017053	3:149026954-149026955	GYG1	ENSG00000163754	ENST00000484197	-	frameshift_variant	E/EX	gaa/gaACa	insertion	Pathogenic			Minimal expression	Primates		C-terminal swap
rs35324967	11:5232765	HBD	ENSG00000223609	ENST00000292901	1309671	missense_variant	G/R	Ggg/Agg	SNV	Pathogenic			Zero expression	Primates		C-terminal swap
rs397515519	11:2159793:C	INS	ENSG00000254647	ENST00000421783	20301620, 20938740	synonymous_variant	K	aaA/aaG	SNV	Pathogenic		Non Stop decay	Zero	Great apes		C-terminal swap
rs1275100093	6:73482035	MTO1	ENSG00000135297	ENST00000681890	-	missense_variant,NMD_transcript_variant	C/G	Tgt/Ggt	SNV	Likely_pathogenic		NMD	-	Human		C-terminal swap
rs879255602	9:98078183-98078188	NANS	ENSG00000095380	ENST00000415280	27213289	frameshift_variant	DY/MX	GATTAC/ATGG	indel	Pathogenic			-	Great apes		N-terminal swap
rs137853890	1:42747254	P3H1	ENSG00000117385	ENST00000236040	19088120	splice_region_variant,synonymous_variant	A	gcG/gcA	SNV	Likely_pathogenic			Tissue specific, brain	Primates		C-terminal swap
rs1131692316	11:31793432	PAX6	ENSG00000007372	ENST00000639034	28321846	missense_variant	S/R	agT/agG	SNV	Likely_pathogenic			-	Primates		C-terminal swap
rs759391101	11:31789913-31789915:-	PAX6	ENSG00000007372	ENST00000638963	-	inframe_deletion	KK/K	aaAAAg/aag	deletion	Pathogenic			-	Human		C-terminal swap
rs759391101	11:31789913:-	PAX6	ENSG00000007372	ENST00000638963	-	frameshift_variant	K/X	aAg/ag	deletion	Pathogenic			-	Human		C-terminal swap
-	11:34916476	PDHX	ENSG00000110435	ENST00000448838	-	frameshift_variant	D/X	gaC/ga	deletion	Pathogenic			Minimal expression	Primates		N-terminal swap
rs1158194122	11:34916459	PDHX	ENSG00000110435	ENST00000448838	-	frameshift_variant	S/X	Tcc/cc	deletion	Likely_pathogenic			Minimal expression	Primates		N-terminal swap
rs538595954	11:34916379	PDHX	ENSG00000110435	ENST00000448838	-	stop_gained	S/*	tCa/tGa	SNV	Pathogenic			Minimal expression	Primates		N-terminal swap
rs796052892	15:89319356:T	POLG	ENSG00000140521	ENST00000636812	-	synonymous_variant	A	gcC/gcA	SNV	Likely_pathogenic			-	Primates		C-terminal swap
rs752765582	9:95516817	PTCH1	ENSG00000185920	ENST00000375274	26893459	frameshift_variant	E/X	Gaa/aa	deletion	Likely_pathogenic			Zero expression	Great apes	Yes	N-terminal swap
rs1594203796	14:21321429:A	RPGRIP1	ENSG00000092200	ENST00000555322	-	synonymous_variant,NMD_transcript_variant	G	ggG/ggA	SNV	Likely_pathogenic		NMD	Zero	Primates		C-terminal swap
rs1366966423	2:165999107	SCN1A	ENSG00000144285	ENST00000635893	-	missense_variant,NMD_transcript_variant	G/S	Ggc/Agc	SNV	Likely_pathogenic		NMD	-	Primates		C-terminal swap
rs1574312497	2:166060831	SCN1A	ENSG00000144285	ENST00000636759	-	missense_variant,NMD_transcript_variant	V/M	Gtg/Atg	SNV	Likely_pathogenic	SINE	NMD	-	Primates		C-terminal swap
rs869312684	2:166007268	SCN1A	ENSG00000144285	ENST00000637038	-	missense_variant,NMD_transcript_variant	G/A	gGg/gCg	SNV	Pathogenic		NMD	-	Primates		C-terminal swap
rs267607029	19:35033828	SCN1B	ENSG00000105711	ENST00000415950	18464934	stop_gained	W/*	tgG/tgA	SNV	Pathogenic	SINE		Zero expression	Primates		C-terminal swap
rs397515337	1:243305133	SDCCAG8	ENSG00000054282	ENST00000476722	20835237	missense_variant	R/C	Cgt/Tgt	SNV	Pathogenic	SINE		Low expression, signal not clear	Primates		C-terminal swap
rs35329108	5:1216785:A	SLC6A19	ENSG00000174358	ENST00000515652	-	synonymous_variant,NMD_transcript_variant	P	ccG/ccA	SNV	Pathogenic		NMD	Zero	Great apes		C-terminal swap
rs200063331	16:75556024:T	TMEM231	ENSG00000205084	ENST00000568377	-	stop_gained	S/*	tCg/tAg	SNV	Pathogenic			Tissue specific, los quantities in some brain, hesart	Great apes		C-terminal swap
rs765408754	22:37759468	TRIOBP	ENSG00000100106	ENST00000407319	-	stop_gained	E/*	Gag/Tag	SNV	Pathogenic	SINE		Minimal expression	Primates		C-terminal swap
